# Supplementary material for: Deficit irrigation and fertilization strategies to improve soil quality and alfalfa yield in arid and semi-arid areas of northern China
Source: PeerJ. 2018 Feb 21;6:e4410. doi: 10.7717/peerj.4410 (PMC5826988; doi:10.7717/peerj.4410)
Supplement: Data S1 [file peerj-06-4410-s001.xls]

## Sheet: spss-data
Repetition	fertilizer	irrigation	NO.	Treatments	2013 SOC	2014 SOC	2013 TN	2014 TN	2013 C;N	2014 C;N	2013 water soluble C	2014 water soluble C	2013Soil respiration rate	2014 Soil respiration rate	2013 Urease	2014Urease	2013 Alkaline phosphatase	2014 Alkaline phosphatase	2013 Invertase	2014 Invertase	2013 Catalase	2014 Catalase	2013 Dehydrogenase	2014 Dehydrogenase	2013 MBC	2014 MBC	2013 MBN	2014 MBN	2013 qco2	2014 qco2	2013 MBC;TC	2014 MBC;TC	2013 MBN;TN	2014 MBN;TN	2013 MBC;MBN	2014 MBC;MBC
1	1	1	1	FI0	4.45	4.78	0.44	0.5	10.1136	9.56	125.59	162.34	4.33	5.21	7.27	7.43	264.23	328.34	9.51	11.96	0.79	1.14	59.04	59.79	186.36	204.71	25.36	29.94	23.2346	25.4506	41.8787	42.8264	57.6364	59.88	7.34858	6.83734
1	1	2	2	FI75	4.76	5.37	0.49	0.57	9.71429	9.42105	154.29	173.67	4.44	5.29	8.2	8.52	304.06	348.22	8.53	11.31	0.95	1.45	61.99	60.49	205.79	235.19	27.98	33.81	21.5754	22.4925	43.2332	43.797	57.102	59.3158	7.3549	6.95623
1	1	3	3	FI150	5.4	5.85	0.53	0.63	10.1887	9.28571	162.18	181.38	4.56	5.04	8.58	8.97	313.86	377.3	7.53	9.55	1.12	1.7	65.4	63.03	213.82	253.76	30.35	38.32	21.3263	19.8613	39.5963	43.3778	57.2642	60.8254	7.04514	6.62213
1	2	1	4	MI0	7.42	7.83	0.72	0.77	10.3056	10.1688	194.96	239.29	4.82	5.83	8.98	9.82	333.59	383.98	11.58	16.05	1.2	1.5	79.85	84.59	278.72	332.05	49.71	61.81	17.2933	17.5576	37.5633	42.4074	69.0417	80.2727	5.60692	5.37211
1	2	2	5	MI75	8.38	8.65	0.78	0.85	10.7436	10.1765	222.02	256.09	4.79	5.77	9.89	10.42	356.65	417.6	11	14.47	1.71	1.83	85.43	102.38	299.9	370.36	54.95	69.94	15.972	15.5794	35.7876	42.8162	70.4487	82.2824	5.45769	5.2954
1	2	3	6	MI150	8.95	9.2	0.83	0.92	10.7831	10	252	279.96	4.57	5.71	10.7	11.07	377.26	451.86	10.03	12.45	2.09	2.29	90.49	102.9	323.92	386.07	60.31	74.23	14.1084	14.7901	36.1922	41.9641	72.6627	80.6848	5.37092	5.201
1	3	1	7	CKI0	3.91	4.15	0.32	0.34	12.2188	12.2059	96.77	130.92	2.94	3.29	3.6	3.64	213.18	259.7	6.25	10.05	0.54	0.75	51.7	49.85	97.32	117.83	12.02	14.79	30.2096	27.9216	24.89	28.3928	37.5625	43.5	8.09651	7.96687
1	3	2	8	CKI75	4.38	4.62	0.34	0.37	12.8824	12.4865	113.04	157.26	3.1	3.56	4.09	4.25	246.25	269.68	5.69	9	0.62	0.88	51.49	49.16	108.89	135.59	13.68	17.21	28.4691	26.2556	24.8607	29.3485	40.2353	46.5135	7.9598	7.87856
1	3	3	9	CKI150	4.23	4.65	0.33	0.37	12.8182	12.5676	122.82	159.14	3.06	3.53	4.31	4.66	254.69	294.87	5.36	7.99	0.74	1.01	51.69	54.21	115.12	145.98	13.94	17.95	26.581	24.1814	27.2151	31.3935	42.2424	48.5135	8.25825	8.13259
2	1	1	1	FI0	4.16	4.45	0.4	0.46	10.4	9.67391	116.52	150.49	3.99	4.81	6.69	7.01	239.78	297.36	8.77	10.99	0.69	1.01	52.45	52.64	165.96	185.17	22.63	26.83	24.0419	25.9761	39.8942	41.6112	56.575	58.3261	7.33363	6.9016
2	1	2	2	FI75	4.46	5.04	0.45	0.51	9.91111	9.88235	144.11	161.65	4.16	4.85	7.6	7.73	273.81	315.98	7.89	10.5	0.83	1.27	54.52	53.22	179.31	214.66	24.64	30.05	23.2	22.5939	40.204	42.5913	54.7556	58.9216	7.27719	7.14343
2	1	3	3	FI150	4.91	5.44	0.49	0.57	10.0204	9.54386	150.4	166.89	4.13	4.62	7.85	8.2	283.13	340.67	6.88	8.69	0.97	1.49	55.85	56.27	187.75	222.24	26.46	33.09	21.9973	20.7883	38.2383	40.8529	54	58.0526	7.09562	6.71623
2	2	1	4	MI0	6.59	7.06	0.64	0.69	10.2969	10.2319	173.71	216.3	4.38	5.29	8.37	8.89	294.99	339.56	10.48	14.44	1.03	1.28	68.13	71.41	241.23	286.15	42.57	53.2	18.1569	18.4868	36.6055	40.5312	66.5156	77.1014	5.66667	5.37876
2	2	2	5	MI75	7.21	7.78	0.68	0.76	10.6029	10.2368	191.53	231.08	4.25	5.23	9.03	9.55	314.64	368.57	9.67	12.88	1.46	1.52	73.75	85.3	254.07	314.25	47.26	59.29	16.7277	16.6428	35.2386	40.392	69.5	78.0132	5.37601	5.30022
2	2	3	6	MI150	7.67	8.08	0.72	0.81	10.6528	9.97531	213.17	249.11	4.05	5.16	9.62	10.03	326.83	394.03	9.01	10.99	1.77	1.98	76.18	87.77	279.14	328.38	50.45	63.01	14.5088	15.7135	36.3937	40.6411	70.0694	77.7901	5.533	5.21155
2	3	1	7	CKI0	3.77	3.93	0.3	0.31	12.5667	12.6774	93.06	121.83	2.78	3.05	3.38	3.34	200.4	239.83	5.86	9.36	0.5	0.69	47.24	45.47	89.41	103.85	10.92	13	31.0927	29.3693	23.7162	26.4249	36.4	41.9355	8.18773	7.98846
2	3	2	8	CKI75	4.1	4.39	0.32	0.35	12.8125	12.5429	106.8	149.31	2.89	3.33	3.74	3.98	227.15	254.79	5.29	8.45	0.56	0.8	46.07	45.14	100.94	119.17	12.13	14.92	28.6309	27.9433	24.6195	27.1458	37.9062	42.6286	8.32152	7.98727
2	3	3	9	CKI150	3.93	4.32	0.31	0.34	12.6774	12.7059	114.44	151.18	2.86	3.29	4	4.35	236.6	269.64	4.98	7.46	0.67	0.91	47.4	49.71	102.32	126.66	12.15	15.71	27.9515	25.9751	26.0356	29.3194	39.1935	46.2059	8.4214	8.06238
3	1	1	1	FI0	4.1	4.22	0.39	0.43	10.5128	9.81395	115.21	145.65	3.88	4.68	6.5	6.66	226.17	278.27	8.63	10.56	0.65	0.89	48.34	45.96	150.77	168.31	20.61	24.25	25.7346	27.8058	36.7732	39.8839	52.8462	56.3953	7.31538	6.94062
3	1	2	2	FI75	4.28	4.75	0.41	0.49	10.439	9.69388	134.25	155.84	3.97	4.66	7.08	7.32	257.01	297.1	7.34	9.93	0.73	1.16	48.06	46.53	163.54	195.7	22.48	26.56	24.2754	23.812	38.2103	41.2	54.8293	54.2041	7.27491	7.36822
3	1	3	3	FI150	4.72	5.24	0.45	0.54	10.4889	9.7037	142.81	156.56	3.94	4.47	7.54	7.85	253.75	308.49	6.61	8.18	0.87	1.34	49.2	49.81	167.29	203.72	23.94	29.3	23.5519	21.9419	35.4428	38.8779	53.2	54.2593	6.98789	6.9529
3	2	1	4	MI0	5.96	6.69	0.56	0.62	10.6429	10.7903	155.07	198.51	4.06	4.78	7.81	8.5	269.1	306.76	9.8	13.09	0.88	1.09	59.14	60.06	208.16	257.16	36.75	45.15	19.5042	18.5876	34.9262	38.4395	65.625	72.8226	5.66422	5.69568
3	2	2	5	MI75	6.48	7.27	0.61	0.66	10.623	11.0152	167.79	213.94	3.89	4.84	8.63	8.96	285.45	325.34	8.82	11.94	1.27	1.27	62.32	72.2	223.03	273.79	40.08	50.99	17.4416	17.6778	34.4182	37.6602	65.7049	77.2576	5.56462	5.36948
3	2	3	6	MI150	6.81	7.28	0.64	0.7	10.6406	10.4	186.86	221.34	3.77	4.73	9.08	9.47	288.48	350.98	8.02	10.05	1.51	1.67	63.16	76.25	237.54	277.49	40.66	52.27	15.871	17.0457	34.8811	38.1168	63.5312	74.6714	5.84211	5.30878
3	3	1	7	CKI0	3.72	3.86	0.28	0.31	13.2857	12.4516	91.3	119.89	2.68	2.98	3.16	3.2	191.11	221.53	5.8	9.04	0.47	0.66	43	43.61	84.68	96.2	10.09	11.79	31.6486	30.9771	22.7634	24.9223	36.0357	38.0323	8.39247	8.15946
3	3	2	8	CKI75	4.03	4.22	0.3	0.33	13.4333	12.7879	101.07	141.73	2.75	3.18	3.62	3.73	218.77	244.89	5.15	7.95	0.53	0.78	41.88	41.66	94.29	106.17	10.96	13.41	29.1653	29.952	23.397	25.1588	36.5333	40.6364	8.6031	7.91723
3	3	3	9	CKI150	3.81	4.14	0.29	0.34	13.1379	12.1765	111.33	145.64	2.68	3.1	3.82	4.25	224.6	260.59	4.72	7.35	0.62	0.87	43.95	46.57	92	111.58	11.08	13.81	29.1304	27.7828	24.147	26.9517	38.2069	40.6176	8.30325	8.07965

## Sheet: 结果1
一般线性模型
附注
创建的输出		17-十二月-2016 21时24分16秒
注释
输入	活动的数据集	数据集8
	过滤器	<none>
	权重	<none>
	拆分文件	<none>
	工作数据文件中的 N 行	27
缺失值处理	对缺失的定义	用户定义的缺失值作为缺失数据对待。
	使用的案例	统计量的计算将基于带有有效数据的所有案例，而这些有效数据适用于模型中的所有变量。
语法		GLM @2013SOC @2014SOC @2013TN @2014TN @2013CN @2014CN @2013WSC @2014WSC @2013RR @2014RR @2013UC @2014UC @2013Alkalinephosphatase @2014Alkalinephosphatase @2013Invertase @2014Invertase @2013Catalase @2014Catalase @2013Dehydrogenase @2014Dehydrogenase @2013MBC @2014MBC @2013MBN @2014MBN @2013qco2 @2014qco2 @2013MBCTC @2014MBCTC @2013MBNTN @2014MBNTN @2013MBCMBC @2014MBCMBC BY NO /METHOD=SSTYPE(3) /…
资源	处理器时间	00:00:01.922
	已用时间	00:00:01.932
创建或修改的变量	SEP_1	@2013SOC 的预测值的标准误
	SEP_2	@2014SOC 的预测值的标准误
	SEP_3	@2013TN 的预测值的标准误
	SEP_4	@2014TN 的预测值的标准误
	SEP_5	@2013CN 的预测值的标准误
	SEP_6	@2014CN 的预测值的标准误
	SEP_7	@2013WSC 的预测值的标准误
	SEP_8	@2014WSC 的预测值的标准误
	SEP_9	@2013RR 的预测值的标准误
	SEP_10	@2014RR 的预测值的标准误
	SEP_11	@2013UC 的预测值的标准误
	SEP_12	@2014UC 的预测值的标准误
	SEP_13	@2013Alkalinephosphatase 的预测值的标准误
	SEP_14	@2014Alkalinephosphatase 的预测值的标准误
	SEP_15	@2013Invertase 的预测值的标准误
	SEP_16	@2014Invertase 的预测值的标准误
	SEP_17	@2013Catalase 的预测值的标准误
	SEP_18	@2014Catalase 的预测值的标准误
	SEP_19	@2013Dehydrogenase 的预测值的标准误
	SEP_20	@2014Dehydrogenase 的预测值的标准误
	SEP_21	@2013MBC 的预测值的标准误
	SEP_22	@2014MBC 的预测值的标准误
	SEP_23	@2013MBN 的预测值的标准误
	SEP_24	@2014MBN 的预测值的标准误
	SEP_25	@2013qco2 的预测值的标准误
	SEP_26	@2014qco2 的预测值的标准误
	SEP_27	@2013MBCTC 的预测值的标准误
	SEP_28	@2014MBCTC 的预测值的标准误
	SEP_29	@2013MBNTN 的预测值的标准误
	SEP_30	@2014MBNTN 的预测值的标准误
	SEP_31	@2013MBCMBC 的预测值的标准误
	SEP_32	@2014MBCMBC 的预测值的标准误
	ZRE_1	@2013SOC 的标准化残差
	ZRE_2	@2014SOC 的标准化残差
	ZRE_3	@2013TN 的标准化残差
	ZRE_4	@2014TN 的标准化残差
	ZRE_5	@2013CN 的标准化残差
	ZRE_6	@2014CN 的标准化残差
	ZRE_7	@2013WSC 的标准化残差
	ZRE_8	@2014WSC 的标准化残差
	ZRE_9	@2013RR 的标准化残差
	ZRE_10	@2014RR 的标准化残差
	ZRE_11	@2013UC 的标准化残差
	ZRE_12	@2014UC 的标准化残差
	ZRE_13	@2013Alkalinephosphatase 的标准化残差
	ZRE_14	@2014Alkalinephosphatase 的标准化残差
	ZRE_15	@2013Invertase 的标准化残差
	ZRE_16	@2014Invertase 的标准化残差
	ZRE_17	@2013Catalase 的标准化残差
	ZRE_18	@2014Catalase 的标准化残差
	ZRE_19	@2013Dehydrogenase 的标准化残差
	ZRE_20	@2014Dehydrogenase 的标准化残差
	ZRE_21	@2013MBC 的标准化残差
	ZRE_22	@2014MBC 的标准化残差
	ZRE_23	@2013MBN 的标准化残差
	ZRE_24	@2014MBN 的标准化残差
	ZRE_25	@2013qco2 的标准化残差
	ZRE_26	@2014qco2 的标准化残差
	ZRE_27	@2013MBCTC 的标准化残差
	ZRE_28	@2014MBCTC 的标准化残差
	ZRE_29	@2013MBNTN 的标准化残差
	ZRE_30	@2014MBNTN 的标准化残差
	ZRE_31	@2013MBCMBC 的标准化残差
	ZRE_32	@2014MBCMBC 的标准化残差
	SRE_1	@2013SOC 的学生化残差
	SRE_2	@2014SOC 的学生化残差
	SRE_3	@2013TN 的学生化残差
	SRE_4	@2014TN 的学生化残差
	SRE_5	@2013CN 的学生化残差
	SRE_6	@2014CN 的学生化残差
	SRE_7	@2013WSC 的学生化残差
	SRE_8	@2014WSC 的学生化残差
	SRE_9	@2013RR 的学生化残差
	SRE_10	@2014RR 的学生化残差
	SRE_11	@2013UC 的学生化残差
	SRE_12	@2014UC 的学生化残差
	SRE_13	@2013Alkalinephosphatase 的学生化残差
	SRE_14	@2014Alkalinephosphatase 的学生化残差
	SRE_15	@2013Invertase 的学生化残差
	SRE_16	@2014Invertase 的学生化残差
	SRE_17	@2013Catalase 的学生化残差
	SRE_18	@2014Catalase 的学生化残差
	SRE_19	@2013Dehydrogenase 的学生化残差
	SRE_20	@2014Dehydrogenase 的学生化残差
	SRE_21	@2013MBC 的学生化残差
	SRE_22	@2014MBC 的学生化残差
	SRE_23	@2013MBN 的学生化残差
	SRE_24	@2014MBN 的学生化残差
	SRE_25	@2013qco2 的学生化残差
	SRE_26	@2014qco2 的学生化残差
	SRE_27	@2013MBCTC 的学生化残差
	SRE_28	@2014MBCTC 的学生化残差
	SRE_29	@2013MBNTN 的学生化残差
	SRE_30	@2014MBNTN 的学生化残差
	SRE_31	@2013MBCMBC 的学生化残差
	SRE_32	@2014MBCMBC 的学生化残差
[数据集8]
主体间因子
		N
NO.	1	3
	2	3
	3	3
	4	3
	5	3
	6	3
	7	3
	8	3
	9	3
描述性统计量
	NO.	均值	标准 偏差	N
2013 SOC	1	4.23667	0.195021	3
	2	4.5	0.294618	3
	3	5.01	0.405093	3
	4	6.65667	0.686246	3
	5	7.35667	0.950386	3
	6	7.81	1.08669	3
	7	3.8	0.122882	3
	8	4.17	0.147309	3
	9	3.99	0.180278	3
	总计	5.28111	1.57165	27
2014 SOC	1	4.48333	0.306649	3
	2	5.05333	0.371124	3
	3	5.51	0.44	3
	4	7.19333	0.685298	3
	5	7.9	0.802994	3
	6	8.18667	0.96033	3
	7	3.98	0.204206	3
	8	4.41	0.238956	3
	9	4.37	0.242487	3
	总计	5.6763	1.64039	27
2013 TN	1	0.41	0.0264575	3
	2	0.45	0.04	3
	3	0.49	0.04	3
	4	0.64	0.0655744	3
	5	0.69	0.08544	3
	6	0.73	0.08544	3
	7	0.3	0.02	3
	8	0.32	0.02	3
	9	0.31	0.02	3
	总计	0.482222	0.166741	27
2014 TN	1	0.463333	0.0351188	3
	2	0.523333	0.0450925	3
	3	0.58	0.05	3
	4	0.693333	0.061101	3
	5	0.756667	0.0802081	3
	6	0.81	0.11	3
	7	0.32	0.0173205	3
	8	0.35	0.02	3
	9	0.35	0.03	3
	总计	0.538519	0.183381	27
2013 C;N	1	10.3067	0.69515	3
	2	10	0.801686	3
	3	10.2233	0.748487	3
	4	10.4	0.914276	3
	5	10.6433	0.896233	3
	6	10.7	1.11014	3
	7	12.6667	0.596853	3
	8	13.03	0.827224	3
	9	12.87	1.07671	3
	总计	11.2044	1.40817	27
2014 C;N	1	9.65333	0.700738	3
	2	9.66	0.835404	3
	3	9.51	0.756241	3
	4	10.4	1.03116	3
	5	10.4267	1.18112	3
	6	10.0967	1.39343	3
	7	12.4367	0.807114	3
	8	12.6	0.664605	3
	9	12.4867	0.843347	3
	总计	10.8078	1.48631	27
2013 WSC	1	119.107	5.39937	3
	2	144.217	10.3672	3
	3	151.797	10.0864	3
	4	174.58	21.0453	3
	5	193.78	27.5794	3
	6	217.343	31.0348	3
	7	93.71	2.18502	3
	8	106.97	5.0724	3
	9	116.197	6.89783	3
	总计	146.411	42.6291	27
2014WSC	1	152.827	9.01688	3
	2	163.72	11.0332	3
	3	168.277	11.7933	3
	4	218.033	21.9644	3
	5	233.703	22.5535	3
	6	250.137	31.2333	3
	7	124.213	5.19655	3
	8	149.433	7.0141	3
	9	151.987	8.43786	3
	总计	179.148	44.097	27
2013 RR	1	3.38667	0.141539	3
	2	3.62	0.255147	3
	3	3.81	0.268514	3
	4	4.38	0.365923	3
	5	4.71	0.439204	3
	6	4.93	0.488774	3
	7	2.47	0.117898	3
	8	2.76333	0.175024	3
	9	2.70667	0.12897	3
	总计	3.64185	0.897518	27
2014 RR	1	4.33	0.284781	3
	2	4.00333	0.325013	3
	3	3.56667	0.260064	3
	4	5.24	0.53507	3
	5	5.68	0.544426	3
	6	5.75	0.548361	3
	7	3.00667	0.180093	3
	8	3.25667	0.194251	3
	9	3.30667	0.22723	3
	总计	4.23778	1.07793	27
2013 UC	1	7.22	0.386911	3
	2	7.62667	0.443772	3
	3	7.99	0.435086	3
	4	9.06	0.622334	3
	5	9.38333	0.755072	3
	6	9.8	0.76896	3
	7	3.58	0.200749	3
	8	3.81667	0.247049	3
	9	4.04333	0.209841	3
	总计	6.94667	2.431	27
2014UC	1	7.53333	0.402161	3
	2	7.85667	0.525959	3
	3	8.14	0.480416	3
	4	9.73667	0.790337	3
	5	9.84333	0.804073	3
	6	10.19	0.91	3
	7	3.93	0.265141	3
	8	3.88667	0.213854	3
	9	4.22	0.280535	3
	总计	7.25963	2.54837	27
2013 Alkaline phosphatase	1	267.393	21.8989	3
	2	288.293	23.986	3
	3	283.58	30.3573	3
	4	299.227	33.1801	3
	5	318.913	41.0947	3
	6	320.857	42.1432	3
	7	228.563	14.7505	3
	8	230.723	11.8253	3
	9	238.63	14.2201	3
	总计	275.131	41.7414	27
2014 Alkaline phosphatase	1	304.323	27.0504	3
	2	320.433	27.353	3
	3	339.153	31.3102	3
	4	353.433	44.2834	3
	5	370.503	44.7779	3
	6	388.957	53.631	3
	7	245.353	18.6925	3
	8	250.453	9.93177	3
	9	271.033	19.1026	3
	总计	315.96	57.2843	27
2013 Invertase	1	7.77	0.435546	3
	2	8.33	0.695054	3
	3	8.53333	0.748487	3
	4	9.81333	0.781366	3
	5	10.1333	1.16281	3
	6	10.5167	0.936447	3
	7	5.44667	0.23029	3
	8	5.37667	0.275923	3
	9	5.66667	0.406981	3
	总计	7.95407	2.0482	27
2014 Invertase	1	10.34	0.540648	3
	2	10.58	0.841249	3
	3	10.8067	0.795383	3
	4	12.5267	1.25827	3
	5	13.0967	1.36873	3
	6	13.2633	1.48944	3
	7	7.48333	0.434665	3
	8	8.46667	0.557704	3
	9	8.7	0.575587	3
	总计	10.5848	2.16034	27
2013 Catalase	1	0.78	0.0916515	3
	2	0.836667	0.0960902	3
	3	0.823333	0.120554	3
	4	1.13667	0.160104	3
	5	1.15	0.195192	3
	6	1.18	0.185203	3
	7	0.546667	0.0404145	3
	8	0.516667	0.0503322	3
	9	0.576667	0.0503322	3
	总计	0.838519	0.274866	27
2014 Catalase	1	1.01333	0.130512	3
	2	1.07333	0.145029	3
	3	1.1	0.115326	3
	4	1.39	0.225167	3
	5	1.54	0.280535	3
	6	1.5	0.255147	3
	7	0.75	0.05	3
	8	0.806667	0.0602771	3
	9	0.82	0.07	3
	总计	1.11037	0.322818	27
2013 Dehydrogenase	1	53.2767	5.9829	3
	2	54.8567	7.61935	3
	3	56.8167	7.30278	3
	4	69.04	9.60976	3
	5	73.8333	11.8954	3
	6	76.61	13.2248	3
	7	47.3133	3.83307	3
	8	46.48	4.3294	3
	9	47.68	3.95429	3
	总计	58.4341	13.1889	27
2014 Dehydrogenase	1	52.7967	7.00376	3
	2	53.4133	7.33001	3
	3	56.37	6.1571	3
	4	72.02	11.4004	3
	5	86.6267	16.2473	3
	6	88.9733	14.4298	3
	7	46.31	2.59902	3
	8	45.32	3.82326	3
	9	50.1633	4.04595	3
	总计	61.3326	17.9919	27
2013 MBC	1	167.697	17.6447	3
	2	182.88	21.3709	3
	3	189.62	21.5134	3
	4	242.703	34.6461	3
	5	259	43.3549	3
	6	280.2	44.1879	3
	7	90.47	6.62796	3
	8	101.373	7.39647	3
	9	103.147	10.8185	3
	总计	179.677	71.9677	27
2014 MBC	1	186.063	15.9698	3
	2	215.183	18.0376	3
	3	226.573	26.7553	3
	4	291.787	40.7306	3
	5	319.467	51.865	3
	6	330.647	52.9757	3
	7	105.96	12.7868	3
	8	120.31	13.8621	3
	9	128.073	17.8048	3
	总计	213.785	87.0256	27
2013 MBN	1	22.8667	2.52639	3
	2	25.0333	2.92804	3
	3	26.9167	3.06533	3
	4	43.01	5.89687	3
	5	47.43	7.32903	3
	6	50.4733	9.46093	3
	7	11.01	0.886059	3
	8	12.2567	1.27226	3
	9	12.39	1.30288	3
	总计	27.9319	15.4247	27
2014 MBN	1	27.0067	2.7303	3
	2	30.14	3.57077	3
	3	33.57	4.56171	3
	4	53.3867	7.91577	3
	5	60.0733	9.60251	3
	6	63.17	10.611	3
	7	13.1933	1.54565	3
	8	15.18	1.90071	3
	9	15.8233	1.84525	3
	总计	34.6159	19.5031	27
2013 qco2	1	20.1967	2.17865	3
	2	19.7933	2.73708	3
	3	20.0933	2.84841	3
	4	18.0467	2.7159	3
	5	18.1867	3.03573	3
	6	17.5933	3.15324	3
	7	27.3033	3.0153	3
	8	27.26	3.94661	3
	9	26.24	3.6001	3
	总计	21.6348	4.6854	27
2014 qco2	1	19.17	2.48054	3
	2	18.6033	2.77406	3
	3	19.11	3.04079	3
	4	17.9567	3.12986	3
	5	17.78	2.84199	3
	6	17.39	3.41633	3
	7	28.3767	4.06264	3
	8	27.07	4.19651	3
	9	25.82	3.93793	3
	总计	21.253	5.12256	27
2013 MBC;TC	1	39.5867	4.65344	3
	2	40.6267	5.4654	3
	3	37.8433	5.54394	3
	4	36.4633	5.97004	3
	5	35.2067	6.20207	3
	6	35.8767	7.1304	3
	7	23.8067	2.94001	3
	8	24.31	3.43121	3
	9	25.85	3.86509	3
	总计	33.2856	7.76293	27
2014 MBC;TC	1	41.5067	5.58015	3
	2	42.57	5.61271	3
	3	41.1233	6.23591	3
	4	40.5633	7.15725	3
	5	40.4433	7.62483	3
	6	40.3833	7.64509	3
	7	26.6233	3.95541	3
	8	27.28	4.32586	3
	9	29.3067	4.51232	3
	总计	36.6444	8.18474	27
2013 MBN;TN	1	55.6433	6.16944	3
	2	55.6133	6.93764	3
	3	54.9167	7.78579	3
	4	67.1967	10.8207	3
	5	68.63	12.0325	3
	6	69.14	13.8021	3
	7	36.6967	4.05908	3
	8	38.2967	5.19155	3
	9	39.9667	6.03028	3
	总计	54.0111	14.4879	27
2014 MBN;TN	1	58.1633	7.19821	3
	2	57.5933	8.62012	3
	3	57.9467	8.28804	3
	4	77.1867	13.1347	3
	5	79.3033	14.0894	3
	6	77.89	15.6331	3
	7	41.2333	6.05608	3
	8	43.37	6.50166	3
	9	45.2133	7.16391	3
	总计	59.7667	16.9002	27
2013 MBC;MBC	1	7.33333	1.13588	3
	2	7.30667	1.17934	3
	3	7.04333	1.10038	3
	4	5.64333	0.893663	3
	5	5.46	0.982446	3
	6	5.55	1.01	3
	7	8.21667	1.05268	3
	8	8.27333	1.31671	3
	9	8.32667	1.25676	3
	总计	7.01704	1.472	27
2014 MBC;MBC	1	6.89	0.975551	3
	2	7.14	1.37099	3
	3	6.75	1.1212	3
	4	5.46667	0.918822	3
	5	5.31667	1.00002	3
	6	5.23333	0.865236	3
	7	8.03	1.2105	3
	8	7.92667	1.3332	3
	9	8.09333	1.27618	3
	总计	6.76074	1.46897	27
多变量检验c
效应		值	F	假设 df	误差 df	Sig.
截距	Pillai 的跟踪	0.999997	20360.727a	18	1	0.00551456
	Wilks 的 Lambda	2.72856e-06	20360.727a	18	1	0.00551456
	Hotelling 的跟踪	366493	20360.727a	18	1	0.00551456
	Roy 的最大根	366493	20360.727a	18	1	0.00551456
NO	Pillai 的跟踪	7.68219	10.7432	144	64	4.04359e-20
	Wilks 的 Lambda	5.18174e-21	83.0978	144	20.9668	5.57036e-17
	Hotelling 的跟踪	.	.	144	.	.
	Roy 的最大根	768684	341637.171b	18	8	1.41778e-21
a. 精确统计量
b. 该统计量是 F 的上限，它产生了一个关于显著性级别的下限。
c. 设计 : 截距 + NO
主体间效应的检验
源	因变量	III 型平方和	df	均方	F	Sig.
校正模型	2013 SOC	58.395a	8	7.29941	22.5499	7.09802e-08
	2014 SOC	64.723b	8	8.09042	27.7954	1.32197e-08
	2013 TN	.675c	8	0.0843583	31.6344	4.59025e-09
	2014 TN	.815d	8	0.101884	30.9435	5.50345e-09
	2013 C;N	38.042e	8	4.7552	6.3332	0.000575309
	2014 C;N	41.507f	8	5.18834	5.86241	0.00090582
	2013 WSC	42281.855g	8	5285.23	19.156	2.55807e-07
	2014WSC	45645.849h	8	5705.73	20.9075	1.29046e-07
	2013 RR	19.376i	8	2.42198	27.7997	1.32029e-08
	2014 RR	27.691j	8	3.46137	24.7326	3.39439e-08
	2013 UC	149.194k	8	18.6493	75.265	2.97246e-12
	2014UC	162.922l	8	20.3653	61.8553	1.61516e-11
	2013 Alkaline phosphatase	31097.238m	8	3887.15	4.92611	0.00239423
	2014 Alkaline phosphatase	65087.768n	8	8135.97	7.23872	0.000254342
	2013 Invertase	100.338o	8	12.5422	25.8459	2.38176e-08
	2014 Invertase	105.066p	8	13.1333	14.5226	2.10509e-06
	2013 Catalase	1.691q	8	0.211318	13.8923	2.92418e-06
	2014 Catalase	2.196r	8	0.274462	9.61525	3.98403e-05
	2013 Dehydrogenase	3312.662s	8	414.083	6.15996	0.000678193
	2014 Dehydrogenase	6855.178t	8	856.897	9.8797	3.31107e-05
	2013 MBC	121704.679u	8	15213.1	21.1321	1.18632e-07
	2014 MBC	178661.422v	8	22332.7	22.0285	8.54506e-08
	2013 MBN	5773.033w	8	721.629	31.4587	4.80535e-09
	2014 MBN	9253.885x	8	1156.74	32.75	3.45031e-09
	2013 qco2	401.748y	8	50.2186	5.34779	0.00152687
	2014 qco2	477.732z	8	59.7165	5.25559	0.00168172
	2013 MBC;TC	1081.708aa	8	135.214	5.01687	0.00216946
	2014 MBC;TC	1093.623ab	8	136.703	3.79662	0.00892325
	2013 MBN;TN	4099.457ac	8	512.432	6.79244	0.000376949
	2014 MBN;TN	5545.002ad	8	693.125	6.63273	0.000435725
	2013 MBC;MBC	34.142ae	8	4.26779	3.46126	0.0136489
	2014 MBC;MBC	32.999af	8	4.12493	3.21349	0.0188885
截距	2013 SOC	753.034	1	753.034	2326.33	1.72608e-20
	2014 SOC	869.949	1	869.949	2988.79	1.83641e-21
	2013 TN	6.27853	1	6.27853	2354.45	1.55039e-20
	2014 TN	7.83006	1	7.83006	2378.08	1.41802e-20
	2013 C;N	3389.57	1	3389.57	4514.39	4.56628e-23
	2014 C;N	3153.82	1	3153.82	3563.56	3.80243e-22
	2013 WSC	578778	1	578778	2097.74	4.34739e-20
	2014WSC	866536	1	866536	3175.24	1.06843e-21
	2013 RR	358.103	1	358.103	4110.36	1.05825e-22
	2014 RR	484.887	1	484.887	3464.67	4.89252e-22
	2013 UC	1302.92	1	1302.92	5258.33	1.16254e-23
	2014UC	1422.96	1	1422.96	4321.94	6.74812e-23
	2013 Alkaline phosphatase	2.04382e+06	1	2.04382e+06	2590.09	6.60954e-21
	2014 Alkaline phosphatase	2.69544e+06	1	2.69544e+06	2398.18	1.3153e-20
	2013 Invertase	1708.22	1	1708.22	3520.13	4.2438e-22
	2014 Invertase	3025.03	1	3025.03	3345.04	6.70168e-22
	2013 Catalase	18.9841	1	18.9841	1248.04	4.43099e-18
	2014 Catalase	33.2889	1	33.2889	1166.21	8.08817e-18
	2013 Dehydrogenase	92192.6	1	92192.6	1371.47	1.91701e-18
	2014 Dehydrogenase	101566	1	101566	1171.01	7.79883e-18
	2013 MBC	871660	1	871660	1210.8	5.7979e-18
	2014 MBC	1.23401e+06	1	1.23401e+06	1217.2	5.53312e-18
	2013 MBN	21065.1	1	21065.1	918.311	6.71024e-17
	2014 MBN	32353.1	1	32353.1	915.993	6.86173e-17
	2013 qco2	12637.8	1	12637.8	1345.8	2.26761e-18
	2014 qco2	12195.6	1	12195.6	1073.32	1.6881e-17
	2013 MBC;TC	29914.1	1	29914.1	1109.91	1.25428e-17
	2014 MBC;TC	36256	1	36256	1006.93	2.97123e-17
	2013 MBN;TN	78764.4	1	78764.4	1044.05	2.15663e-17
	2014 MBN;TN	96445.5	1	96445.5	922.916	6.42009e-17
	2013 MBC;MBC	1329.45	1	1329.45	1078.21	1.62151e-17
	2014 MBC;MBC	1234.11	1	1234.11	961.419	4.47336e-17
NO	2013 SOC	58.3953	8	7.29941	22.5499	7.09802e-08
	2014 SOC	64.7234	8	8.09042	27.7954	1.32197e-08
	2013 TN	0.674867	8	0.0843583	31.6344	4.59025e-09
	2014 TN	0.815074	8	0.101884	30.9435	5.50345e-09
	2013 C;N	38.0416	8	4.7552	6.3332	0.000575309
	2014 C;N	41.5067	8	5.18834	5.86241	0.00090582
	2013 WSC	42281.9	8	5285.23	19.156	2.55807e-07
	2014WSC	45645.8	8	5705.73	20.9075	1.29046e-07
	2013 RR	19.3758	8	2.42198	27.7997	1.32029e-08
	2014 RR	27.6909	8	3.46137	24.7326	3.39439e-08
	2013 UC	149.194	8	18.6493	75.265	2.97246e-12
	2014UC	162.922	8	20.3653	61.8553	1.61516e-11
	2013 Alkaline phosphatase	31097.2	8	3887.15	4.92611	0.00239423
	2014 Alkaline phosphatase	65087.8	8	8135.97	7.23872	0.000254342
	2013 Invertase	100.338	8	12.5422	25.8459	2.38176e-08
	2014 Invertase	105.066	8	13.1333	14.5226	2.10509e-06
	2013 Catalase	1.69054	8	0.211318	13.8923	2.92418e-06
	2014 Catalase	2.1957	8	0.274462	9.61525	3.98403e-05
	2013 Dehydrogenase	3312.66	8	414.083	6.15996	0.000678193
	2014 Dehydrogenase	6855.18	8	856.897	9.8797	3.31107e-05
	2013 MBC	121705	8	15213.1	21.1321	1.18632e-07
	2014 MBC	178661	8	22332.7	22.0285	8.54506e-08
	2013 MBN	5773.03	8	721.629	31.4587	4.80535e-09
	2014 MBN	9253.89	8	1156.74	32.75	3.45031e-09
	2013 qco2	401.748	8	50.2186	5.34779	0.00152687
	2014 qco2	477.732	8	59.7165	5.25559	0.00168172
	2013 MBC;TC	1081.71	8	135.214	5.01687	0.00216946
	2014 MBC;TC	1093.62	8	136.703	3.79662	0.00892325
	2013 MBN;TN	4099.46	8	512.432	6.79244	0.000376949
	2014 MBN;TN	5545	8	693.125	6.63273	0.000435725
	2013 MBC;MBC	34.1423	8	4.26779	3.46126	0.0136489
	2014 MBC;MBC	32.9995	8	4.12493	3.21349	0.0188885
误差	2013 SOC	5.8266	18	0.3237
	2014 SOC	5.23927	18	0.29107
	2013 TN	0.048	18	0.00266667
	2014 TN	0.0592667	18	0.00329259
	2013 C;N	13.5151	18	0.750837
	2014 C;N	15.9303	18	0.885019
	2013 WSC	4966.29	18	275.905
	2014WSC	4912.27	18	272.904
	2013 RR	1.5682	18	0.0871222
	2014 RR	2.51913	18	0.139952
	2013 UC	4.46007	18	0.247781
	2014UC	5.92633	18	0.329241
	2013 Alkaline phosphatase	14203.7	18	789.092
	2014 Alkaline phosphatase	20231.1	18	1123.95
	2013 Invertase	8.73487	18	0.48527
	2014 Invertase	16.278	18	0.904333
	2013 Catalase	0.2738	18	0.0152111
	2014 Catalase	0.5138	18	0.0285444
	2013 Dehydrogenase	1209.99	18	67.2216
	2014 Dehydrogenase	1561.2	18	86.7331
	2013 MBC	12958.2	18	719.903
	2014 MBC	18248.6	18	1013.81
	2013 MBN	412.901	18	22.939
	2014 MBN	635.764	18	35.3202
	2013 qco2	169.029	18	9.39053
	2014 qco2	204.524	18	11.3625
	2013 MBC;TC	485.132	18	26.9518
	2014 MBC;TC	648.116	18	36.0065
	2013 MBN;TN	1357.95	18	75.4415
	2014 MBN;TN	1881.01	18	104.501
	2013 MBC;MBC	22.1943	18	1.23301
	2014 MBC;MBC	23.1053	18	1.28363
总计	2013 SOC	817.255	27
	2014 SOC	939.912	27
	2013 TN	7.0014	27
	2014 TN	8.7044	27
	2013 C;N	3441.13	27
	2014 C;N	3211.25	27
	2013 WSC	626026	27
	2014WSC	917094	27
	2013 RR	379.047	27
	2014 RR	515.097	27
	2013 UC	1456.57	27
	2014UC	1591.81	27
	2013 Alkaline phosphatase	2.08912e+06	27
	2014 Alkaline phosphatase	2.78075e+06	27
	2013 Invertase	1817.29	27
	2014 Invertase	3146.38	27
	2013 Catalase	20.9484	27
	2014 Catalase	35.9984	27
	2013 Dehydrogenase	96715.3	27
	2014 Dehydrogenase	109982	27
	2013 MBC	1.00632e+06	27
	2014 MBC	1.43092e+06	27
	2013 MBN	27251	27
	2014 MBN	42242.7	27
	2013 qco2	13208.5	27
	2014 qco2	12877.8	27
	2013 MBC;TC	31480.9	27
	2014 MBC;TC	37997.8	27
	2013 MBN;TN	84221.8	27
	2014 MBN;TN	103871	27
	2013 MBC;MBC	1385.78	27
	2014 MBC;MBC	1290.21	27
校正的总计	2013 SOC	64.2219	26
	2014 SOC	69.9626	26
	2013 TN	0.722867	26
	2014 TN	0.874341	26
	2013 C;N	51.5567	26
	2014 C;N	57.4371	26
	2013 WSC	47248.1	26
	2014WSC	50558.1	26
	2013 RR	20.944	26
	2014 RR	30.2101	26
	2013 UC	153.654	26
	2014UC	168.848	26
	2013 Alkaline phosphatase	45300.9	26
	2014 Alkaline phosphatase	85318.9	26
	2013 Invertase	109.073	26
	2014 Invertase	121.344	26
	2013 Catalase	1.96434	26
	2014 Catalase	2.7095	26
	2013 Dehydrogenase	4522.65	26
	2014 Dehydrogenase	8416.37	26
	2013 MBC	134663	26
	2014 MBC	196910	26
	2013 MBN	6185.93	26
	2014 MBN	9889.65	26
	2013 qco2	570.778	26
	2014 qco2	682.256	26
	2013 MBC;TC	1566.84	26
	2014 MBC;TC	1741.74	26
	2013 MBN;TN	5457.4	26
	2014 MBN;TN	7426.02	26
	2013 MBC;MBC	56.3366	26
	2014 MBC;MBC	56.1048	26
a. R 方 = .909（调整 R 方 = .869） b. R 方 = .925（调整 R 方 = .892） c. R 方 = .934（调整 R 方 = .904） d. R 方 = .932（调整 R 方 = .902） e. R 方 = .738（调整 R 方 = .621） f. R 方 = .723（调整 R 方 = .599） g. R 方 = .895（调整 R 方 = .848） h. R 方 = .903（调整 R 方 = .860） i. R 方 = .925（调整 R 方 = .892） j. R 方 = .917（调整 R 方 = .880） k. R 方 = .971（调整 R 方 = .958） l. R 方 = .965（调整 R 方 = .949） m. R 方 = .686（调整 R 方 = .547） n. R 方 = .763（调整 R 方 =…
估算边际均值
"在此之后"检验
NO.
同类子集
2013 SOC
Duncana,b,c
NO.	N	子集
		1	2	3	4
7	3	3.8
9	3	3.99	3.99
8	3	4.17	4.17
1	3	4.23667	4.23667
2	3	4.5	4.5
3	3		5.01
4	3			6.65667
5	3			7.35667	7.35667
6	3				7.81
Sig.		0.190824	0.0619309	0.149196	0.342063
已显示同类子集中的组均值。 基于观测到的均值。 误差项为均值方 (错误) = .324。
a. 使用调和均值样本大小 = 3.000。
b. 组大小不相等。 将使用组大小的调和均值。 不保证 I 型误差级别。
c. Alpha = .05。
2014 SOC
Duncana,b,c
NO.	N	子集
		1	2	3	4	5
7	3	3.98
9	3	4.37	4.37
8	3	4.41	4.41
1	3	4.48333	4.48333
2	3		5.05333	5.05333
3	3			5.51
4	3				7.19333
5	3				7.9	7.9
6	3					8.18667
Sig.		0.308192	0.170648	0.313611	0.126069	0.52342
已显示同类子集中的组均值。 基于观测到的均值。 误差项为均值方 (错误) = .291。
a. 使用调和均值样本大小 = 3.000。
b. 组大小不相等。 将使用组大小的调和均值。 不保证 I 型误差级别。
c. Alpha = .05。
2013 TN
Duncana,b,c
NO.	N	子集
		1	2	3
7	3	0.3
9	3	0.31
8	3	0.32
1	3		0.41
2	3		0.45
3	3		0.49
4	3			0.64
5	3			0.69
6	3			0.73
Sig.		0.65962	0.0879504	0.0570326
已显示同类子集中的组均值。 基于观测到的均值。 误差项为均值方 (错误) = .003。
a. 使用调和均值样本大小 = 3.000。
b. 组大小不相等。 将使用组大小的调和均值。 不保证 I 型误差级别。
c. Alpha = .05。
2014 TN
Duncana,b,c
NO.	N	子集
		1	2	3	4	5
7	3	0.32
8	3	0.35
9	3	0.35
1	3		0.463333
2	3		0.523333	0.523333
3	3			0.58
4	3				0.693333
5	3				0.756667	0.756667
6	3					0.81
Sig.		0.552867	0.216576	0.242119	0.193186	0.2699
已显示同类子集中的组均值。 基于观测到的均值。 误差项为均值方 (错误) = .003。
a. 使用调和均值样本大小 = 3.000。
b. 组大小不相等。 将使用组大小的调和均值。 不保证 I 型误差级别。
c. Alpha = .05。
2013 C;N
Duncana,b,c
NO.	N	子集
		1	2
2	3	10
3	3	10.2233
1	3	10.3067
4	3	10.4
5	3	10.6433
6	3	10.7
7	3		12.6667
9	3		12.87
8	3		13.03
Sig.		0.389865	0.633607
已显示同类子集中的组均值。 基于观测到的均值。 误差项为均值方 (错误) = .751。
a. 使用调和均值样本大小 = 3.000。
b. 组大小不相等。 将使用组大小的调和均值。 不保证 I 型误差级别。
c. Alpha = .05。
2014 C;N
Duncana,b,c
NO.	N	子集
		1	2
3	3	9.51
1	3	9.65333
2	3	9.66
6	3	10.0967
4	3	10.4
5	3	10.4267
7	3		12.4367
9	3		12.4867
8	3		12.6
Sig.		0.301992	0.843206
已显示同类子集中的组均值。 基于观测到的均值。 误差项为均值方 (错误) = .885。
a. 使用调和均值样本大小 = 3.000。
b. 组大小不相等。 将使用组大小的调和均值。 不保证 I 型误差级别。
c. Alpha = .05。
2013 WSC
Duncana,b,c
NO.	N	子集
		1	2	3	4	5	6
7	3	93.71
8	3	106.97
9	3	116.197	116.197
1	3	119.107	119.107
2	3		144.217	144.217
3	3			151.797	151.797
4	3				174.58	174.58
5	3					193.78	193.78
6	3						217.343
Sig.		0.101265	0.064784	0.583116	0.110249	0.173938	0.0993944
已显示同类子集中的组均值。 基于观测到的均值。 误差项为均值方 (错误) = 275.905。
a. 使用调和均值样本大小 = 3.000。
b. 组大小不相等。 将使用组大小的调和均值。 不保证 I 型误差级别。
c. Alpha = .05。
2014WSC
Duncana,b,c
NO.	N	子集
		1	2	3	4
7	3	124.213
8	3	149.433	149.433
9	3	151.987	151.987
1	3	152.827	152.827
2	3		163.72
3	3		168.277
4	3			218.033
5	3			233.703	233.703
6	3				250.137
Sig.		0.0655497	0.223894	0.260514	0.238826
已显示同类子集中的组均值。 基于观测到的均值。 误差项为均值方 (错误) = 272.904。
a. 使用调和均值样本大小 = 3.000。
b. 组大小不相等。 将使用组大小的调和均值。 不保证 I 型误差级别。
c. Alpha = .05。
2013 RR
Duncana,b,c
NO.	N	子集
		1	2	3	4
7	3	2.47
9	3	2.70667
8	3	2.76333
1	3		3.38667
2	3		3.62
3	3		3.81
4	3			4.38
5	3			4.71	4.71
6	3				4.93
Sig.		0.264237	0.112477	0.187753	0.373382
已显示同类子集中的组均值。 基于观测到的均值。 误差项为均值方 (错误) = .087。
a. 使用调和均值样本大小 = 3.000。
b. 组大小不相等。 将使用组大小的调和均值。 不保证 I 型误差级别。
c. Alpha = .05。
2014 RR
Duncana,b,c
NO.	N	子集
		1	2	3	4
7	3	3.00667
8	3	3.25667
9	3	3.30667
3	3	3.56667	3.56667
2	3		4.00333	4.00333
1	3			4.33
4	3				5.24
5	3				5.68
6	3				5.75
Sig.		0.1082	0.169967	0.298999	0.130333
已显示同类子集中的组均值。 基于观测到的均值。 误差项为均值方 (错误) = .140。
a. 使用调和均值样本大小 = 3.000。
b. 组大小不相等。 将使用组大小的调和均值。 不保证 I 型误差级别。
c. Alpha = .05。
2013 UC
Duncana,b,c
NO.	N	子集
		1	2	3
7	3	3.58
8	3	3.81667
9	3	4.04333
1	3		7.22
2	3		7.62667
3	3		7.99
4	3			9.06
5	3			9.38333
6	3			9.8
Sig.		0.294873	0.0883946	0.100661
已显示同类子集中的组均值。 基于观测到的均值。 误差项为均值方 (错误) = .248。
a. 使用调和均值样本大小 = 3.000。
b. 组大小不相等。 将使用组大小的调和均值。 不保证 I 型误差级别。
c. Alpha = .05。
2014UC
Duncana,b,c
NO.	N	子集
		1	2	3
8	3	3.88667
7	3	3.93
9	3	4.22
1	3		7.53333
2	3		7.85667
3	3		8.14
4	3			9.73667
5	3			9.84333
6	3			10.19
Sig.		0.510021	0.235799	0.372273
已显示同类子集中的组均值。 基于观测到的均值。 误差项为均值方 (错误) = .329。
a. 使用调和均值样本大小 = 3.000。
b. 组大小不相等。 将使用组大小的调和均值。 不保证 I 型误差级别。
c. Alpha = .05。
2013 Alkaline phosphatase
Duncana,b,c
NO.	N	子集
		1	2	3
7	3	228.563
8	3	230.723
9	3	238.63	238.63
1	3	267.393	267.393	267.393
3	3		283.58	283.58
2	3		288.293	288.293
4	3			299.227
5	3			318.913
6	3			320.857
Sig.		0.136361	0.0605433	0.0515278
已显示同类子集中的组均值。 基于观测到的均值。 误差项为均值方 (错误) = 789.092。
a. 使用调和均值样本大小 = 3.000。
b. 组大小不相等。 将使用组大小的调和均值。 不保证 I 型误差级别。
c. Alpha = .05。
2014 Alkaline phosphatase
Duncana,b,c
NO.	N	子集
		1	2	3	4	5
7	3	245.353
8	3	250.453
9	3	271.033	271.033
1	3	304.323	304.323	304.323
2	3		320.433	320.433	320.433
3	3			339.153	339.153	339.153
4	3			353.433	353.433	353.433
5	3				370.503	370.503
6	3					388.957
Sig.		0.0617646	0.103512	0.115536	0.108965	0.110758
已显示同类子集中的组均值。 基于观测到的均值。 误差项为均值方 (错误) = 1123.951。
a. 使用调和均值样本大小 = 3.000。
b. 组大小不相等。 将使用组大小的调和均值。 不保证 I 型误差级别。
c. Alpha = .05。
2013 Invertase
Duncana,b,c
NO.	N	子集
		1	2	3
8	3	5.37667
7	3	5.44667
9	3	5.66667
1	3		7.77
2	3		8.33
3	3		8.53333
4	3			9.81333
5	3			10.1333
6	3			10.5167
Sig.		0.636031	0.219724	0.25691
已显示同类子集中的组均值。 基于观测到的均值。 误差项为均值方 (错误) = .485。
a. 使用调和均值样本大小 = 3.000。
b. 组大小不相等。 将使用组大小的调和均值。 不保证 I 型误差级别。
c. Alpha = .05。
2014 Invertase
Duncana,b,c
NO.	N	子集
		1	2	3
7	3	7.48333
8	3	8.46667
9	3	8.7
1	3		10.34
2	3		10.58
3	3		10.8067
4	3			12.5267
5	3			13.0967
6	3			13.2633
Sig.		0.154409	0.577315	0.381503
已显示同类子集中的组均值。 基于观测到的均值。 误差项为均值方 (错误) = .904。
a. 使用调和均值样本大小 = 3.000。
b. 组大小不相等。 将使用组大小的调和均值。 不保证 I 型误差级别。
c. Alpha = .05。
2013 Catalase
Duncana,b,c
NO.	N	子集
		1	2	3	4
8	3	0.516667
7	3	0.546667
9	3	0.576667	0.576667
1	3		0.78	0.78
3	3			0.823333
2	3			0.836667
4	3				1.13667
5	3				1.15
6	3				1.18
Sig.		0.580589	0.0586159	0.601652	0.689365
已显示同类子集中的组均值。 基于观测到的均值。 误差项为均值方 (错误) = .015。
a. 使用调和均值样本大小 = 3.000。
b. 组大小不相等。 将使用组大小的调和均值。 不保证 I 型误差级别。
c. Alpha = .05。
2014 Catalase
Duncana,b,c
NO.	N	子集
		1	2	3
7	3	0.75
8	3	0.806667	0.806667
9	3	0.82	0.82
1	3	1.01333	1.01333
2	3		1.07333
3	3		1.1
4	3			1.39
6	3			1.5
5	3			1.54
Sig.		0.0951834	0.0699748	0.317186
已显示同类子集中的组均值。 基于观测到的均值。 误差项为均值方 (错误) = .029。
a. 使用调和均值样本大小 = 3.000。
b. 组大小不相等。 将使用组大小的调和均值。 不保证 I 型误差级别。
c. Alpha = .05。
2013 Dehydrogenase
Duncana,b,c
NO.	N	子集
		1	2	3
8	3	46.48
7	3	47.3133
9	3	47.68
1	3	53.2767
2	3	54.8567	54.8567
3	3	56.8167	56.8167
4	3		69.04	69.04
5	3			73.8333
6	3			76.61
Sig.		0.185874	0.0587468	0.298688
已显示同类子集中的组均值。 基于观测到的均值。 误差项为均值方 (错误) = 67.222。
a. 使用调和均值样本大小 = 3.000。
b. 组大小不相等。 将使用组大小的调和均值。 不保证 I 型误差级别。
c. Alpha = .05。
2014 Dehydrogenase
Duncana,b,c
NO.	N	子集
		1	2	3	4
8	3	45.32
7	3	46.31
9	3	50.1633
1	3	52.7967
2	3	53.4133
3	3	56.37	56.37
4	3		72.02	72.02
5	3			86.6267	86.6267
6	3				88.9733
Sig.		0.211952	0.0543581	0.0707279	0.761164
已显示同类子集中的组均值。 基于观测到的均值。 误差项为均值方 (错误) = 86.733。
a. 使用调和均值样本大小 = 3.000。
b. 组大小不相等。 将使用组大小的调和均值。 不保证 I 型误差级别。
c. Alpha = .05。
2013 MBC
Duncana,b,c
NO.	N	子集
		1	2	3
7	3	90.47
8	3	101.373
9	3	103.147
1	3		167.697
2	3		182.88
3	3		189.62
4	3			242.703
5	3			259
6	3			280.2
Sig.		0.591471	0.356442	0.12144
已显示同类子集中的组均值。 基于观测到的均值。 误差项为均值方 (错误) = 719.903。
a. 使用调和均值样本大小 = 3.000。
b. 组大小不相等。 将使用组大小的调和均值。 不保证 I 型误差级别。
c. Alpha = .05。
2014 MBC
Duncana,b,c
NO.	N	子集
		1	2	3
7	3	105.96
8	3	120.31
9	3	128.073
1	3		186.063
2	3		215.183
3	3		226.573
4	3			291.787
5	3			319.467
6	3			330.647
Sig.		0.431905	0.15661	0.173408
已显示同类子集中的组均值。 基于观测到的均值。 误差项为均值方 (错误) = 1013.811。
a. 使用调和均值样本大小 = 3.000。
b. 组大小不相等。 将使用组大小的调和均值。 不保证 I 型误差级别。
c. Alpha = .05。
2013 MBN
Duncana,b,c
NO.	N	子集
		1	2	3
7	3	11.01
8	3	12.2567
9	3	12.39
1	3		22.8667
2	3		25.0333
3	3		26.9167
4	3			43.01
5	3			47.43
6	3			50.4733
Sig.		0.742917	0.340239	0.0862249
已显示同类子集中的组均值。 基于观测到的均值。 误差项为均值方 (错误) = 22.939。
a. 使用调和均值样本大小 = 3.000。
b. 组大小不相等。 将使用组大小的调和均值。 不保证 I 型误差级别。
c. Alpha = .05。
2014 MBN
Duncana,b,c
NO.	N	子集
		1	2	3
7	3	13.1933
8	3	15.18
9	3	15.8233
1	3		27.0067
2	3		30.14
3	3		33.57
4	3			53.3867
5	3			60.0733
6	3			63.17
Sig.		0.61503	0.216255	0.0709996
已显示同类子集中的组均值。 基于观测到的均值。 误差项为均值方 (错误) = 35.320。
a. 使用调和均值样本大小 = 3.000。
b. 组大小不相等。 将使用组大小的调和均值。 不保证 I 型误差级别。
c. Alpha = .05。
2013 qco2
Duncana,b,c
NO.	N	子集
		1	2
6	3	17.5933
4	3	18.0467
5	3	18.1867
2	3	19.7933
3	3	20.0933
1	3	20.1967
9	3		26.24
8	3		27.26
7	3		27.3033
Sig.		0.366412	0.693005
已显示同类子集中的组均值。 基于观测到的均值。 误差项为均值方 (错误) = 9.391。
a. 使用调和均值样本大小 = 3.000。
b. 组大小不相等。 将使用组大小的调和均值。 不保证 I 型误差级别。
c. Alpha = .05。
2014 qco2
Duncana,b,c
NO.	N	子集
		1	2
6	3	17.39
5	3	17.78
4	3	17.9567
2	3	18.6033
3	3	19.11
1	3	19.17
9	3		25.82
8	3		27.07
7	3		28.3767
Sig.		0.571569	0.391358
已显示同类子集中的组均值。 基于观测到的均值。 误差项为均值方 (错误) = 11.362。
a. 使用调和均值样本大小 = 3.000。
b. 组大小不相等。 将使用组大小的调和均值。 不保证 I 型误差级别。
c. Alpha = .05。
2013 MBC;TC
Duncana,b,c
NO.	N	子集
		1	2
7	3	23.8067
8	3	24.31
9	3	25.85
5	3		35.2067
6	3		35.8767
4	3		36.4633
3	3		37.8433
1	3		39.5867
2	3		40.6267
Sig.		0.654469	0.269806
已显示同类子集中的组均值。 基于观测到的均值。 误差项为均值方 (错误) = 26.952。
a. 使用调和均值样本大小 = 3.000。
b. 组大小不相等。 将使用组大小的调和均值。 不保证 I 型误差级别。
c. Alpha = .05。
2014 MBC;TC
Duncana,b,c
NO.	N	子集
		1	2
7	3	26.6233
8	3	27.28
9	3	29.3067
6	3		40.3833
5	3		40.4433
4	3		40.5633
3	3		41.1233
1	3		41.5067
2	3		42.57
Sig.		0.61134	0.695445
已显示同类子集中的组均值。 基于观测到的均值。 误差项为均值方 (错误) = 36.006。
a. 使用调和均值样本大小 = 3.000。
b. 组大小不相等。 将使用组大小的调和均值。 不保证 I 型误差级别。
c. Alpha = .05。
2013 MBN;TN
Duncana,b,c
NO.	N	子集
		1	2	3
7	3	36.6967
8	3	38.2967
9	3	39.9667	39.9667
3	3		54.9167	54.9167
2	3		55.6133	55.6133
1	3		55.6433	55.6433
4	3			67.1967
5	3			68.63
6	3			69.14
Sig.		0.668514	0.0557497	0.0902804
已显示同类子集中的组均值。 基于观测到的均值。 误差项为均值方 (错误) = 75.441。
a. 使用调和均值样本大小 = 3.000。
b. 组大小不相等。 将使用组大小的调和均值。 不保证 I 型误差级别。
c. Alpha = .05。
2014 MBN;TN
Duncana,b,c
NO.	N	子集
		1	2
7	3	41.2333
8	3	43.37
9	3	45.2133
2	3	57.5933
3	3	57.9467
1	3	58.1633
4	3		77.1867
6	3		77.89
5	3		79.3033
Sig.		0.086922	0.813554
已显示同类子集中的组均值。 基于观测到的均值。 误差项为均值方 (错误) = 104.501。
a. 使用调和均值样本大小 = 3.000。
b. 组大小不相等。 将使用组大小的调和均值。 不保证 I 型误差级别。
c. Alpha = .05。
2013 MBC;MBC
Duncana,b,c
NO.	N	子集
		1	2
5	3	5.46
6	3	5.55
4	3	5.64333
3	3	7.04333	7.04333
2	3	7.30667	7.30667
1	3	7.33333	7.33333
7	3		8.21667
8	3		8.27333
9	3		8.32667
Sig.		0.0815717	0.223562
已显示同类子集中的组均值。 基于观测到的均值。 误差项为均值方 (错误) = 1.233。
a. 使用调和均值样本大小 = 3.000。
b. 组大小不相等。 将使用组大小的调和均值。 不保证 I 型误差级别。
c. Alpha = .05。
2014 MBC;MBC
Duncana,b,c
NO.	N	子集
		1	2
6	3	5.23333
5	3	5.31667
4	3	5.46667
3	3	6.75	6.75
1	3	6.89	6.89
2	3	7.14	7.14
8	3		7.92667
7	3		8.03
9	3		8.09333
Sig.		0.082277	0.212261
已显示同类子集中的组均值。 基于观测到的均值。 误差项为均值方 (错误) = 1.284。
a. 使用调和均值样本大小 = 3.000。
b. 组大小不相等。 将使用组大小的调和均值。 不保证 I 型误差级别。
c. Alpha = .05。

## Sheet: 结果2
一般线性模型
主体间因子
		N
NO.	1	3
	2	3
	3	3
	4	3
	5	3
	6	3
	7	3
	8	3
	9	3
描述性统计量
	NO.	均值	标准 偏差	N
2013 SOC	1	4.23667	0.195021	cd	4.23666666666667+0.195021366350801
	2	4.5	0.294618	cd
	3	5.01	0.405093	c
	4	6.65667	0.686246	b
	5	7.35667	0.950386	ab
	6	7.81	1.08669	a
	7	3.8	0.122882	d
	8	4.17	0.147309	cd
	9	3.99	0.180278	cd
	总计	5.28111	1.57165	27
2014 SOC	1	4.48333	0.306649	de
	2	5.05333	0.371124	cd
	3	5.51	0.44	c
	4	7.19333	0.685298	b
	5	7.9	0.802994	ab
	6	8.18667	0.96033	a
	7	3.98	0.204206	e
	8	4.41	0.238956	de
	9	4.37	0.242487	de
	总计	5.6763	1.64039	27
2013 TN	1	0.41	0.0264575	b
	2	0.45	0.04	b
	3	0.49	0.04	b
	4	0.64	0.0655744	a
	5	0.69	0.08544	a
	6	0.73	0.08544	a
	7	0.3	0.02	c
	8	0.32	0.02	c
	9	0.31	0.02	c
	总计	0.482222	0.166741	27
2014 TN	1	0.463333	0.0351188	d
	2	0.523333	0.0450925	cd
	3	0.58	0.05	c
	4	0.693333	0.061101	b
	5	0.756667	0.0802081	ab
	6	0.81	0.11	a
	7	0.32	0.0173205	e
	8	0.35	0.02	e
	9	0.35	0.03	e
	总计	0.538519	0.183381	27
2013 C;N	1	10.3067	0.69515	b
	2	10	0.801686	b
	3	10.2233	0.748487	b
	4	10.4	0.914276	b
	5	10.6433	0.896233	b
	6	10.7	1.11014	b
	7	12.6667	0.596853	a
	8	13.03	0.827224	a
	9	12.87	1.07671	a
	总计	11.2044	1.40817	27
2014 C;N	1	9.65333	0.700738	b
	2	9.66	0.835404	b
	3	9.51	0.756241	b
	4	10.4	1.03116	b
	5	10.4267	1.18112	b
	6	10.0967	1.39343	b
	7	12.4367	0.807114	a
	8	12.6	0.664605	a
	9	12.4867	0.843347	a
	总计	10.8078	1.48631	27
2013 WSC	1	119.107	5.39937	ef
	2	144.217	10.3672	de
	3	151.797	10.0864	cd
	4	174.58	21.0453	bc
	5	193.78	27.5794	ab
	6	217.343	31.0348	a
	7	93.71	2.18502	f
	8	106.97	5.0724	f
	9	116.197	6.89783	ef
	总计	146.411	42.6291	27
2014WSC	1	152.827	9.01688	cd
	2	163.72	11.0332	c
	3	168.277	11.7933	c
	4	218.033	21.9644	b
	5	233.703	22.5535	ab
	6	250.137	31.2333	a
	7	124.213	5.19655	d
	8	149.433	7.0141	cd
	9	151.987	8.43786	cd
	总计	179.148	44.097	27
2013 RR	1	3.38667	0.141539	c
	2	3.62	0.255147	c
	3	3.81	0.268514	c
	4	4.38	0.365923	b
	5	4.71	0.439204	ab
	6	4.93	0.488774	a
	7	2.47	0.117898	d
	8	2.76333	0.175024	d
	9	2.70667	0.12897	d
	总计	3.64185	0.897518	27
2014 RR	1	4.33	0.284781	b
	2	4.00333	0.325013	bc
	3	3.56667	0.260064	cd
	4	5.24	0.53507	a
	5	5.68	0.544426	a
	6	5.75	0.548361	a
	7	3.00667	0.180093	d
	8	3.25667	0.194251	d
	9	3.30667	0.22723	d
	总计	4.23778	1.07793	27
2013 UC	1	7.22	0.386911	b
	2	7.62667	0.443772	b
	3	7.99	0.435086	b
	4	9.06	0.622334	a
	5	9.38333	0.755072	a
	6	9.8	0.76896	a
	7	3.58	0.200749	c
	8	3.81667	0.247049	c
	9	4.04333	0.209841	c
	总计	6.94667	2.431	27
2014UC	1	7.53333	0.402161	b
	2	7.85667	0.525959	b
	3	8.14	0.480416	b
	4	9.73667	0.790337	a
	5	9.84333	0.804073	a
	6	10.19	0.91	a
	7	3.93	0.265141	c
	8	3.88667	0.213854	c
	9	4.22	0.280535	c
	总计	7.25963	2.54837	27
2013 Alkaline phosphatase	1	267.393	21.8989	abc
	2	288.293	23.986	ab
	3	283.58	30.3573	ab
	4	299.227	33.1801	a
	5	318.913	41.0947	a
	6	320.857	42.1432	a
	7	228.563	14.7505	c
	8	230.723	11.8253	c
	9	238.63	14.2201	bc
	总计	275.131	41.7414	27
2014 Alkaline phosphatase	1	304.323	27.0504	cde
	2	320.433	27.353	bcd
	3	339.153	31.3102	abc
	4	353.433	44.2834	abc
	5	370.503	44.7779	ab
	6	388.957	53.631	a
	7	245.353	18.6925	e
	8	250.453	9.93177	e
	9	271.033	19.1026	de
	总计	315.96	57.2843	27
2013 Invertase	1	7.77	0.435546	b
	2	8.33	0.695054	b
	3	8.53333	0.748487	b
	4	9.81333	0.781366	a
	5	10.1333	1.16281	a
	6	10.5167	0.936447	a
	7	5.44667	0.23029	c
	8	5.37667	0.275923	c
	9	5.66667	0.406981	c
	总计	7.95407	2.0482	27
2014 Invertase	1	10.34	0.540648	b
	2	10.58	0.841249	b
	3	10.8067	0.795383	b
	4	12.5267	1.25827	a
	5	13.0967	1.36873	a
	6	13.2633	1.48944	a
	7	7.48333	0.434665	c
	8	8.46667	0.557704	c
	9	8.7	0.575587	c
	总计	10.5848	2.16034	27
2013 Catalase	1	0.78	0.0916515	bc
	2	0.836667	0.0960902	b
	3	0.823333	0.120554	b
	4	1.13667	0.160104	a
	5	1.15	0.195192	a
	6	1.18	0.185203	a
	7	0.546667	0.0404145	d
	8	0.516667	0.0503322	d
	9	0.576667	0.0503322	cd
	总计	0.838519	0.274866	27
2014 Catalase	1	1.01333	0.130512	bc
	2	1.07333	0.145029	b
	3	1.1	0.115326	b
	4	1.39	0.225167	a
	5	1.54	0.280535	a
	6	1.5	0.255147	a
	7	0.75	0.05	c
	8	0.806667	0.0602771	bc
	9	0.82	0.07	bc
	总计	1.11037	0.322818	27
2013 Dehydrogenase	1	53.2767	5.9829	c
	2	54.8567	7.61935	bc
	3	56.8167	7.30278	bc
	4	69.04	9.60976	ab
	5	73.8333	11.8954	a
	6	76.61	13.2248	a
	7	47.3133	3.83307	c
	8	46.48	4.3294	c
	9	47.68	3.95429	c
	总计	58.4341	13.1889	27
2014 Dehydrogenase	1	52.7967	7.00376	d
	2	53.4133	7.33001	d
	3	56.37	6.1571	cd
	4	72.02	11.4004	bc
	5	86.6267	16.2473	ab
	6	88.9733	14.4298	a
	7	46.31	2.59902	d
	8	45.32	3.82326	d
	9	50.1633	4.04595	d
	总计	61.3326	17.9919	27
2013 MBC	1	167.697	17.6447	b
	2	182.88	21.3709	b
	3	189.62	21.5134	b
	4	242.703	34.6461	a
	5	259	43.3549	a
	6	280.2	44.1879	a
	7	90.47	6.62796	c
	8	101.373	7.39647	c
	9	103.147	10.8185	c
	总计	179.677	71.9677	27
2014 MBC	1	186.063	15.9698	b
	2	215.183	18.0376	b
	3	226.573	26.7553	b
	4	291.787	40.7306	a
	5	319.467	51.865	a
	6	330.647	52.9757	a
	7	105.96	12.7868	c
	8	120.31	13.8621	c
	9	128.073	17.8048	c
	总计	213.785	87.0256	27
2013 MBN	1	22.8667	2.52639	b
	2	25.0333	2.92804	b
	3	26.9167	3.06533	b
	4	43.01	5.89687	a
	5	47.43	7.32903	a
	6	50.4733	9.46093	a
	7	11.01	0.886059	c
	8	12.2567	1.27226	c
	9	12.39	1.30288	c
	总计	27.9319	15.4247	27
2014 MBN	1	27.0067	2.7303	b
	2	30.14	3.57077	b
	3	33.57	4.56171	b
	4	53.3867	7.91577	a
	5	60.0733	9.60251	a
	6	63.17	10.611	a
	7	13.1933	1.54565	c
	8	15.18	1.90071	c
	9	15.8233	1.84525	c
	总计	34.6159	19.5031	27
2013 qco2	1	20.1967	2.17865	b
	2	19.7933	2.73708	b
	3	20.0933	2.84841	b
	4	18.0467	2.7159	b
	5	18.1867	3.03573	b
	6	17.5933	3.15324	b
	7	27.3033	3.0153	a
	8	27.26	3.94661	a
	9	26.24	3.6001	a
	总计	21.6348	4.6854	27
2014 qco2	1	19.17	2.48054	b
	2	18.6033	2.77406	b
	3	19.11	3.04079	b
	4	17.9567	3.12986	b
	5	17.78	2.84199	b
	6	17.39	3.41633	b
	7	28.3767	4.06264	a
	8	27.07	4.19651	a
	9	25.82	3.93793	a
	总计	21.253	5.12256	27
2013 MBC;TC	1	39.5867	4.65344	a
	2	40.6267	5.4654	a
	3	37.8433	5.54394	a
	4	36.4633	5.97004	a
	5	35.2067	6.20207	a
	6	35.8767	7.1304	a
	7	23.8067	2.94001	b
	8	24.31	3.43121	b
	9	25.85	3.86509	b
	总计	33.2856	7.76293	27
2014 MBC;TC	1	41.5067	5.58015	a
	2	42.57	5.61271	a
	3	41.1233	6.23591	a
	4	40.5633	7.15725	a
	5	40.4433	7.62483	a
	6	40.3833	7.64509	a
	7	26.6233	3.95541	b
	8	27.28	4.32586	b
	9	29.3067	4.51232	b
	总计	36.6444	8.18474	27
2013 MBN;TN	1	55.6433	6.16944	3	ab
	2	55.6133	6.93764	3	ab
	3	54.9167	7.78579	3	ab
	4	67.1967	10.8207	3	a
	5	68.63	12.0325	3	a
	6	69.14	13.8021	3	a
	7	36.6967	4.05908	3	c
	8	38.2967	5.19155	3	c
	9	39.9667	6.03028	3	bc
	总计	54.0111	14.4879	27
2014 MBN;TN	1	58.1633	7.19821	3	b
	2	57.5933	8.62012	3	b
	3	57.9467	8.28804	3	b
	4	77.1867	13.1347	3	a
	5	79.3033	14.0894	3	a
	6	77.89	15.6331	3	a
	7	41.2333	6.05608	3	b
	8	43.37	6.50166	3	b
	9	45.2133	7.16391	3	b
	总计	59.7667	16.9002	27
2013 MBC;MBC	1	7.33333	1.13588	3	ab
	2	7.30667	1.17934	3	ab
	3	7.04333	1.10038	3	ab
	4	5.64333	0.893663	3	b
	5	5.46	0.982446	3	b
	6	5.55	1.01	3	b
	7	8.21667	1.05268	3	a
	8	8.27333	1.31671	3	a
	9	8.32667	1.25676	3	a
	总计	7.01704	1.472	27
2014 MBC;MBC	1	6.89	0.975551	3	ab
	2	7.14	1.37099	3	ab
	3	6.75	1.1212	3	ab
	4	5.46667	0.918822	3	b
	5	5.31667	1.00002	3	b
	6	5.23333	0.865236	3	b
	7	8.03	1.2105	3	a
	8	7.92667	1.3332	3	a
	9	8.09333	1.27618	3	a
	总计	6.76074	1.46897	27
多变量检验c
效应		值	F	假设 df	误差 df	Sig.
截距	Pillai 的跟踪	0.999997	20360.727a	18	1	0.00551456
	Wilks 的 Lambda	2.72856e-06	20360.727a	18	1	0.00551456
	Hotelling 的跟踪	366493	20360.727a	18	1	0.00551456
	Roy 的最大根	366493	20360.727a	18	1	0.00551456
NO	Pillai 的跟踪	7.68219	10.7432	144	64	4.04359e-20
	Wilks 的 Lambda	5.18174e-21	83.0978	144	20.9668	5.57036e-17
	Hotelling 的跟踪	.	.	144	.	.
	Roy 的最大根	768684	341637.171b	18	8	1.41778e-21
a. 精确统计量
b. 该统计量是 F 的上限，它产生了一个关于显著性级别的下限。
c. 设计 : 截距 + NO
主体间效应的检验
源	因变量	III 型平方和	df	均方	F	Sig.
校正模型	2013 SOC	58.395a	8	7.29941	22.5499	7.09802e-08
	2014 SOC	64.723b	8	8.09042	27.7954	1.32197e-08
	2013 TN	.675c	8	0.0843583	31.6344	4.59025e-09
	2014 TN	.815d	8	0.101884	30.9435	5.50345e-09
	2013 C;N	38.042e	8	4.7552	6.3332	0.000575309
	2014 C;N	41.507f	8	5.18834	5.86241	0.00090582
	2013 WSC	42281.855g	8	5285.23	19.156	2.55807e-07
	2014WSC	45645.849h	8	5705.73	20.9075	1.29046e-07
	2013 RR	19.376i	8	2.42198	27.7997	1.32029e-08
	2014 RR	27.691j	8	3.46137	24.7326	3.39439e-08
	2013 UC	149.194k	8	18.6493	75.265	2.97246e-12
	2014UC	162.922l	8	20.3653	61.8553	1.61516e-11
	2013 Alkaline phosphatase	31097.238m	8	3887.15	4.92611	0.00239423
	2014 Alkaline phosphatase	65087.768n	8	8135.97	7.23872	0.000254342
	2013 Invertase	100.338o	8	12.5422	25.8459	2.38176e-08
	2014 Invertase	105.066p	8	13.1333	14.5226	2.10509e-06
	2013 Catalase	1.691q	8	0.211318	13.8923	2.92418e-06
	2014 Catalase	2.196r	8	0.274462	9.61525	3.98403e-05
	2013 Dehydrogenase	3312.662s	8	414.083	6.15996	0.000678193
	2014 Dehydrogenase	6855.178t	8	856.897	9.8797	3.31107e-05
	2013 MBC	121704.679u	8	15213.1	21.1321	1.18632e-07
	2014 MBC	178661.422v	8	22332.7	22.0285	8.54506e-08
	2013 MBN	5773.033w	8	721.629	31.4587	4.80535e-09
	2014 MBN	9253.885x	8	1156.74	32.75	3.45031e-09
	2013 qco2	401.748y	8	50.2186	5.34779	0.00152687
	2014 qco2	477.732z	8	59.7165	5.25559	0.00168172
	2013 MBC;TC	1081.708aa	8	135.214	5.01687	0.00216946
	2014 MBC;TC	1093.623ab	8	136.703	3.79662	0.00892325
	2013 MBN;TN	4099.457ac	8	512.432	6.79244	0.000376949
	2014 MBN;TN	5545.002ad	8	693.125	6.63273	0.000435725
	2013 MBC;MBC	34.142ae	8	4.26779	3.46126	0.0136489
	2014 MBC;MBC	32.999af	8	4.12493	3.21349	0.0188885
截距	2013 SOC	753.034	1	753.034	2326.33	1.72608e-20
	2014 SOC	869.949	1	869.949	2988.79	1.83641e-21
	2013 TN	6.27853	1	6.27853	2354.45	1.55039e-20
	2014 TN	7.83006	1	7.83006	2378.08	1.41802e-20
	2013 C;N	3389.57	1	3389.57	4514.39	4.56628e-23
	2014 C;N	3153.82	1	3153.82	3563.56	3.80243e-22
	2013 WSC	578778	1	578778	2097.74	4.34739e-20
	2014WSC	866536	1	866536	3175.24	1.06843e-21
	2013 RR	358.103	1	358.103	4110.36	1.05825e-22
	2014 RR	484.887	1	484.887	3464.67	4.89252e-22
	2013 UC	1302.92	1	1302.92	5258.33	1.16254e-23
	2014UC	1422.96	1	1422.96	4321.94	6.74812e-23
	2013 Alkaline phosphatase	2.04382e+06	1	2.04382e+06	2590.09	6.60954e-21
	2014 Alkaline phosphatase	2.69544e+06	1	2.69544e+06	2398.18	1.3153e-20
	2013 Invertase	1708.22	1	1708.22	3520.13	4.2438e-22
	2014 Invertase	3025.03	1	3025.03	3345.04	6.70168e-22
	2013 Catalase	18.9841	1	18.9841	1248.04	4.43099e-18
	2014 Catalase	33.2889	1	33.2889	1166.21	8.08817e-18
	2013 Dehydrogenase	92192.6	1	92192.6	1371.47	1.91701e-18
	2014 Dehydrogenase	101566	1	101566	1171.01	7.79883e-18
	2013 MBC	871660	1	871660	1210.8	5.7979e-18
	2014 MBC	1.23401e+06	1	1.23401e+06	1217.2	5.53312e-18
	2013 MBN	21065.1	1	21065.1	918.311	6.71024e-17
	2014 MBN	32353.1	1	32353.1	915.993	6.86173e-17
	2013 qco2	12637.8	1	12637.8	1345.8	2.26761e-18
	2014 qco2	12195.6	1	12195.6	1073.32	1.6881e-17
	2013 MBC;TC	29914.1	1	29914.1	1109.91	1.25428e-17
	2014 MBC;TC	36256	1	36256	1006.93	2.97123e-17
	2013 MBN;TN	78764.4	1	78764.4	1044.05	2.15663e-17
	2014 MBN;TN	96445.5	1	96445.5	922.916	6.42009e-17
	2013 MBC;MBC	1329.45	1	1329.45	1078.21	1.62151e-17
	2014 MBC;MBC	1234.11	1	1234.11	961.419	4.47336e-17
NO	2013 SOC	58.3953	8	7.29941	22.5499	7.09802e-08
	2014 SOC	64.7234	8	8.09042	27.7954	1.32197e-08
	2013 TN	0.674867	8	0.0843583	31.6344	4.59025e-09
	2014 TN	0.815074	8	0.101884	30.9435	5.50345e-09
	2013 C;N	38.0416	8	4.7552	6.3332	0.000575309
	2014 C;N	41.5067	8	5.18834	5.86241	0.00090582
	2013 WSC	42281.9	8	5285.23	19.156	2.55807e-07
	2014WSC	45645.8	8	5705.73	20.9075	1.29046e-07
	2013 RR	19.3758	8	2.42198	27.7997	1.32029e-08
	2014 RR	27.6909	8	3.46137	24.7326	3.39439e-08
	2013 UC	149.194	8	18.6493	75.265	2.97246e-12
	2014UC	162.922	8	20.3653	61.8553	1.61516e-11
	2013 Alkaline phosphatase	31097.2	8	3887.15	4.92611	0.00239423
	2014 Alkaline phosphatase	65087.8	8	8135.97	7.23872	0.000254342
	2013 Invertase	100.338	8	12.5422	25.8459	2.38176e-08
	2014 Invertase	105.066	8	13.1333	14.5226	2.10509e-06
	2013 Catalase	1.69054	8	0.211318	13.8923	2.92418e-06
	2014 Catalase	2.1957	8	0.274462	9.61525	3.98403e-05
	2013 Dehydrogenase	3312.66	8	414.083	6.15996	0.000678193
	2014 Dehydrogenase	6855.18	8	856.897	9.8797	3.31107e-05
	2013 MBC	121705	8	15213.1	21.1321	1.18632e-07
	2014 MBC	178661	8	22332.7	22.0285	8.54506e-08
	2013 MBN	5773.03	8	721.629	31.4587	4.80535e-09
	2014 MBN	9253.89	8	1156.74	32.75	3.45031e-09
	2013 qco2	401.748	8	50.2186	5.34779	0.00152687
	2014 qco2	477.732	8	59.7165	5.25559	0.00168172
	2013 MBC;TC	1081.71	8	135.214	5.01687	0.00216946
	2014 MBC;TC	1093.62	8	136.703	3.79662	0.00892325
	2013 MBN;TN	4099.46	8	512.432	6.79244	0.000376949
	2014 MBN;TN	5545	8	693.125	6.63273	0.000435725
	2013 MBC;MBC	34.1423	8	4.26779	3.46126	0.0136489
	2014 MBC;MBC	32.9995	8	4.12493	3.21349	0.0188885
误差	2013 SOC	5.8266	18	0.3237
	2014 SOC	5.23927	18	0.29107
	2013 TN	0.048	18	0.00266667
	2014 TN	0.0592667	18	0.00329259
	2013 C;N	13.5151	18	0.750837
	2014 C;N	15.9303	18	0.885019
	2013 WSC	4966.29	18	275.905
	2014WSC	4912.27	18	272.904
	2013 RR	1.5682	18	0.0871222
	2014 RR	2.51913	18	0.139952
	2013 UC	4.46007	18	0.247781
	2014UC	5.92633	18	0.329241
	2013 Alkaline phosphatase	14203.7	18	789.092
	2014 Alkaline phosphatase	20231.1	18	1123.95
	2013 Invertase	8.73487	18	0.48527
	2014 Invertase	16.278	18	0.904333
	2013 Catalase	0.2738	18	0.0152111
	2014 Catalase	0.5138	18	0.0285444
	2013 Dehydrogenase	1209.99	18	67.2216
	2014 Dehydrogenase	1561.2	18	86.7331
	2013 MBC	12958.2	18	719.903
	2014 MBC	18248.6	18	1013.81
	2013 MBN	412.901	18	22.939
	2014 MBN	635.764	18	35.3202
	2013 qco2	169.029	18	9.39053
	2014 qco2	204.524	18	11.3625
	2013 MBC;TC	485.132	18	26.9518
	2014 MBC;TC	648.116	18	36.0065
	2013 MBN;TN	1357.95	18	75.4415
	2014 MBN;TN	1881.01	18	104.501
	2013 MBC;MBC	22.1943	18	1.23301
	2014 MBC;MBC	23.1053	18	1.28363
总计	2013 SOC	817.255	27
	2014 SOC	939.912	27
	2013 TN	7.0014	27
	2014 TN	8.7044	27
	2013 C;N	3441.13	27
	2014 C;N	3211.25	27
	2013 WSC	626026	27
	2014WSC	917094	27
	2013 RR	379.047	27
	2014 RR	515.097	27
	2013 UC	1456.57	27
	2014UC	1591.81	27
	2013 Alkaline phosphatase	2.08912e+06	27
	2014 Alkaline phosphatase	2.78075e+06	27
	2013 Invertase	1817.29	27
	2014 Invertase	3146.38	27
	2013 Catalase	20.9484	27
	2014 Catalase	35.9984	27
	2013 Dehydrogenase	96715.3	27
	2014 Dehydrogenase	109982	27
	2013 MBC	1.00632e+06	27
	2014 MBC	1.43092e+06	27
	2013 MBN	27251	27
	2014 MBN	42242.7	27
	2013 qco2	13208.5	27
	2014 qco2	12877.8	27
	2013 MBC;TC	31480.9	27
	2014 MBC;TC	37997.8	27
	2013 MBN;TN	84221.8	27
	2014 MBN;TN	103871	27
	2013 MBC;MBC	1385.78	27
	2014 MBC;MBC	1290.21	27
校正的总计	2013 SOC	64.2219	26
	2014 SOC	69.9626	26
	2013 TN	0.722867	26
	2014 TN	0.874341	26
	2013 C;N	51.5567	26
	2014 C;N	57.4371	26
	2013 WSC	47248.1	26
	2014WSC	50558.1	26
	2013 RR	20.944	26
	2014 RR	30.2101	26
	2013 UC	153.654	26
	2014UC	168.848	26
	2013 Alkaline phosphatase	45300.9	26
	2014 Alkaline phosphatase	85318.9	26
	2013 Invertase	109.073	26
	2014 Invertase	121.344	26
	2013 Catalase	1.96434	26
	2014 Catalase	2.7095	26
	2013 Dehydrogenase	4522.65	26
	2014 Dehydrogenase	8416.37	26
	2013 MBC	134663	26
	2014 MBC	196910	26
	2013 MBN	6185.93	26
	2014 MBN	9889.65	26
	2013 qco2	570.778	26
	2014 qco2	682.256	26
	2013 MBC;TC	1566.84	26
	2014 MBC;TC	1741.74	26
	2013 MBN;TN	5457.4	26
	2014 MBN;TN	7426.02	26
	2013 MBC;MBC	56.3366	26
	2014 MBC;MBC	56.1048	26
a. R 方 = .909（调整 R 方 = .869） b. R 方 = .925（调整 R 方 = .892） c. R 方 = .934（调整 R 方 = .904） d. R 方 = .932（调整 R 方 = .902） e. R 方 = .738（调整 R 方 = .621） f. R 方 = .723（调整 R 方 = .599） g. R 方 = .895（调整 R 方 = .848） h. R 方 = .903（调整 R 方 = .860） i. R 方 = .925（调整 R 方 = .892） j. R 方 = .917（调整 R 方 = .880） k. R 方 = .971（调整 R 方 = .958） l. R 方 = .965（调整 R 方 = .949） m. R 方 = .686（调整 R 方 = .547） n. R 方 = .763（调整 R 方 =…
估算边际均值
"在此之后"检验
NO.
同类子集
2013 SOC
Duncana,b,c
NO.	N	子集
		1	2	3	4
7	3	3.8
9	3	3.99	3.99
8	3	4.17	4.17
1	3	4.23667	4.23667
2	3	4.5	4.5
3	3		5.01
4	3			6.65667
5	3			7.35667	7.35667
6	3				7.81
Sig.		0.190824	0.0619309	0.149196	0.342063
已显示同类子集中的组均值。 基于观测到的均值。 误差项为均值方 (错误) = .324。
a. 使用调和均值样本大小 = 3.000。
b. 组大小不相等。 将使用组大小的调和均值。 不保证 I 型误差级别。
c. Alpha = .05。
2014 SOC
Duncana,b,c
NO.	N	子集
		1	2	3	4	5
7	3	3.98
9	3	4.37	4.37
8	3	4.41	4.41
1	3	4.48333	4.48333
2	3		5.05333	5.05333
3	3			5.51
4	3				7.19333
5	3				7.9	7.9
6	3					8.18667
Sig.		0.308192	0.170648	0.313611	0.126069	0.52342
已显示同类子集中的组均值。 基于观测到的均值。 误差项为均值方 (错误) = .291。
a. 使用调和均值样本大小 = 3.000。
b. 组大小不相等。 将使用组大小的调和均值。 不保证 I 型误差级别。
c. Alpha = .05。
2013 TN
Duncana,b,c
NO.	N	子集
		1	2	3
7	3	0.3
9	3	0.31
8	3	0.32
1	3		0.41
2	3		0.45
3	3		0.49
4	3			0.64
5	3			0.69
6	3			0.73
Sig.		0.65962	0.0879504	0.0570326
已显示同类子集中的组均值。 基于观测到的均值。 误差项为均值方 (错误) = .003。
a. 使用调和均值样本大小 = 3.000。
b. 组大小不相等。 将使用组大小的调和均值。 不保证 I 型误差级别。
c. Alpha = .05。
2014 TN
Duncana,b,c
NO.	N	子集
		1	2	3	4	5
7	3	0.32
8	3	0.35
9	3	0.35
1	3		0.463333
2	3		0.523333	0.523333
3	3			0.58
4	3				0.693333
5	3				0.756667	0.756667
6	3					0.81
Sig.		0.552867	0.216576	0.242119	0.193186	0.2699
已显示同类子集中的组均值。 基于观测到的均值。 误差项为均值方 (错误) = .003。
a. 使用调和均值样本大小 = 3.000。
b. 组大小不相等。 将使用组大小的调和均值。 不保证 I 型误差级别。
c. Alpha = .05。
2013 C;N
Duncana,b,c
NO.	N	子集
		1	2
2	3	10
3	3	10.2233
1	3	10.3067
4	3	10.4
5	3	10.6433
6	3	10.7
7	3		12.6667
9	3		12.87
8	3		13.03
Sig.		0.389865	0.633607
已显示同类子集中的组均值。 基于观测到的均值。 误差项为均值方 (错误) = .751。
a. 使用调和均值样本大小 = 3.000。
b. 组大小不相等。 将使用组大小的调和均值。 不保证 I 型误差级别。
c. Alpha = .05。
2014 C;N
Duncana,b,c
NO.	N	子集
		1	2
3	3	9.51
1	3	9.65333
2	3	9.66
6	3	10.0967
4	3	10.4
5	3	10.4267
7	3		12.4367
9	3		12.4867
8	3		12.6
Sig.		0.301992	0.843206
已显示同类子集中的组均值。 基于观测到的均值。 误差项为均值方 (错误) = .885。
a. 使用调和均值样本大小 = 3.000。
b. 组大小不相等。 将使用组大小的调和均值。 不保证 I 型误差级别。
c. Alpha = .05。
2013 WSC
Duncana,b,c
NO.	N	子集
		1	2	3	4	5	6
7	3	93.71
8	3	106.97
9	3	116.197	116.197
1	3	119.107	119.107
2	3		144.217	144.217
3	3			151.797	151.797
4	3				174.58	174.58
5	3					193.78	193.78
6	3						217.343
Sig.		0.101265	0.064784	0.583116	0.110249	0.173938	0.0993944
已显示同类子集中的组均值。 基于观测到的均值。 误差项为均值方 (错误) = 275.905。
a. 使用调和均值样本大小 = 3.000。
b. 组大小不相等。 将使用组大小的调和均值。 不保证 I 型误差级别。
c. Alpha = .05。
2014WSC
Duncana,b,c
NO.	N	子集
		1	2	3	4
7	3	124.213
8	3	149.433	149.433
9	3	151.987	151.987
1	3	152.827	152.827
2	3		163.72
3	3		168.277
4	3			218.033
5	3			233.703	233.703
6	3				250.137
Sig.		0.0655497	0.223894	0.260514	0.238826
已显示同类子集中的组均值。 基于观测到的均值。 误差项为均值方 (错误) = 272.904。
a. 使用调和均值样本大小 = 3.000。
b. 组大小不相等。 将使用组大小的调和均值。 不保证 I 型误差级别。
c. Alpha = .05。
2013 RR
Duncana,b,c
NO.	N	子集
		1	2	3	4
7	3	2.47
9	3	2.70667
8	3	2.76333
1	3		3.38667
2	3		3.62
3	3		3.81
4	3			4.38
5	3			4.71	4.71
6	3				4.93
Sig.		0.264237	0.112477	0.187753	0.373382
已显示同类子集中的组均值。 基于观测到的均值。 误差项为均值方 (错误) = .087。
a. 使用调和均值样本大小 = 3.000。
b. 组大小不相等。 将使用组大小的调和均值。 不保证 I 型误差级别。
c. Alpha = .05。
2014 RR
Duncana,b,c
NO.	N	子集
		1	2	3	4
7	3	3.00667
8	3	3.25667
9	3	3.30667
3	3	3.56667	3.56667
2	3		4.00333	4.00333
1	3			4.33
4	3				5.24
5	3				5.68
6	3				5.75
Sig.		0.1082	0.169967	0.298999	0.130333
已显示同类子集中的组均值。 基于观测到的均值。 误差项为均值方 (错误) = .140。
a. 使用调和均值样本大小 = 3.000。
b. 组大小不相等。 将使用组大小的调和均值。 不保证 I 型误差级别。
c. Alpha = .05。
2013 UC
Duncana,b,c
NO.	N	子集
		1	2	3
7	3	3.58
8	3	3.81667
9	3	4.04333
1	3		7.22
2	3		7.62667
3	3		7.99
4	3			9.06
5	3			9.38333
6	3			9.8
Sig.		0.294873	0.0883946	0.100661
已显示同类子集中的组均值。 基于观测到的均值。 误差项为均值方 (错误) = .248。
a. 使用调和均值样本大小 = 3.000。
b. 组大小不相等。 将使用组大小的调和均值。 不保证 I 型误差级别。
c. Alpha = .05。
2014UC
Duncana,b,c
NO.	N	子集
		1	2	3
8	3	3.88667
7	3	3.93
9	3	4.22
1	3		7.53333
2	3		7.85667
3	3		8.14
4	3			9.73667
5	3			9.84333
6	3			10.19
Sig.		0.510021	0.235799	0.372273
已显示同类子集中的组均值。 基于观测到的均值。 误差项为均值方 (错误) = .329。
a. 使用调和均值样本大小 = 3.000。
b. 组大小不相等。 将使用组大小的调和均值。 不保证 I 型误差级别。
c. Alpha = .05。
2013 Alkaline phosphatase
Duncana,b,c
NO.	N	子集
		1	2	3
7	3	228.563
8	3	230.723
9	3	238.63	238.63
1	3	267.393	267.393	267.393
3	3		283.58	283.58
2	3		288.293	288.293
4	3			299.227
5	3			318.913
6	3			320.857
Sig.		0.136361	0.0605433	0.0515278
已显示同类子集中的组均值。 基于观测到的均值。 误差项为均值方 (错误) = 789.092。
a. 使用调和均值样本大小 = 3.000。
b. 组大小不相等。 将使用组大小的调和均值。 不保证 I 型误差级别。
c. Alpha = .05。
2014 Alkaline phosphatase
Duncana,b,c
NO.	N	子集
		1	2	3	4	5
7	3	245.353
8	3	250.453
9	3	271.033	271.033
1	3	304.323	304.323	304.323
2	3		320.433	320.433	320.433
3	3			339.153	339.153	339.153
4	3			353.433	353.433	353.433
5	3				370.503	370.503
6	3					388.957
Sig.		0.0617646	0.103512	0.115536	0.108965	0.110758
已显示同类子集中的组均值。 基于观测到的均值。 误差项为均值方 (错误) = 1123.951。
a. 使用调和均值样本大小 = 3.000。
b. 组大小不相等。 将使用组大小的调和均值。 不保证 I 型误差级别。
c. Alpha = .05。
2013 Invertase
Duncana,b,c
NO.	N	子集
		1	2	3
8	3	5.37667
7	3	5.44667
9	3	5.66667
1	3		7.77
2	3		8.33
3	3		8.53333
4	3			9.81333
5	3			10.1333
6	3			10.5167
Sig.		0.636031	0.219724	0.25691
已显示同类子集中的组均值。 基于观测到的均值。 误差项为均值方 (错误) = .485。
a. 使用调和均值样本大小 = 3.000。
b. 组大小不相等。 将使用组大小的调和均值。 不保证 I 型误差级别。
c. Alpha = .05。
2014 Invertase
Duncana,b,c
NO.	N	子集
		1	2	3
7	3	7.48333
8	3	8.46667
9	3	8.7
1	3		10.34
2	3		10.58
3	3		10.8067
4	3			12.5267
5	3			13.0967
6	3			13.2633
Sig.		0.154409	0.577315	0.381503
已显示同类子集中的组均值。 基于观测到的均值。 误差项为均值方 (错误) = .904。
a. 使用调和均值样本大小 = 3.000。
b. 组大小不相等。 将使用组大小的调和均值。 不保证 I 型误差级别。
c. Alpha = .05。
2013 Catalase
Duncana,b,c
NO.	N	子集
		1	2	3	4
8	3	0.516667
7	3	0.546667
9	3	0.576667	0.576667
1	3		0.78	0.78
3	3			0.823333
2	3			0.836667
4	3				1.13667
5	3				1.15
6	3				1.18
Sig.		0.580589	0.0586159	0.601652	0.689365
已显示同类子集中的组均值。 基于观测到的均值。 误差项为均值方 (错误) = .015。
a. 使用调和均值样本大小 = 3.000。
b. 组大小不相等。 将使用组大小的调和均值。 不保证 I 型误差级别。
c. Alpha = .05。
2014 Catalase
Duncana,b,c
NO.	N	子集
		1	2	3
7	3	0.75
8	3	0.806667	0.806667
9	3	0.82	0.82
1	3	1.01333	1.01333
2	3		1.07333
3	3		1.1
4	3			1.39
6	3			1.5
5	3			1.54
Sig.		0.0951834	0.0699748	0.317186
已显示同类子集中的组均值。 基于观测到的均值。 误差项为均值方 (错误) = .029。
a. 使用调和均值样本大小 = 3.000。
b. 组大小不相等。 将使用组大小的调和均值。 不保证 I 型误差级别。
c. Alpha = .05。
2013 Dehydrogenase
Duncana,b,c
NO.	N	子集
		1	2	3
8	3	46.48
7	3	47.3133
9	3	47.68
1	3	53.2767
2	3	54.8567	54.8567
3	3	56.8167	56.8167
4	3		69.04	69.04
5	3			73.8333
6	3			76.61
Sig.		0.185874	0.0587468	0.298688
已显示同类子集中的组均值。 基于观测到的均值。 误差项为均值方 (错误) = 67.222。
a. 使用调和均值样本大小 = 3.000。
b. 组大小不相等。 将使用组大小的调和均值。 不保证 I 型误差级别。
c. Alpha = .05。
2014 Dehydrogenase
Duncana,b,c
NO.	N	子集
		1	2	3	4
8	3	45.32
7	3	46.31
9	3	50.1633
1	3	52.7967
2	3	53.4133
3	3	56.37	56.37
4	3		72.02	72.02
5	3			86.6267	86.6267
6	3				88.9733
Sig.		0.211952	0.0543581	0.0707279	0.761164
已显示同类子集中的组均值。 基于观测到的均值。 误差项为均值方 (错误) = 86.733。
a. 使用调和均值样本大小 = 3.000。
b. 组大小不相等。 将使用组大小的调和均值。 不保证 I 型误差级别。
c. Alpha = .05。
2013 MBC
Duncana,b,c
NO.	N	子集
		1	2	3
7	3	90.47
8	3	101.373
9	3	103.147
1	3		167.697
2	3		182.88
3	3		189.62
4	3			242.703
5	3			259
6	3			280.2
Sig.		0.591471	0.356442	0.12144
已显示同类子集中的组均值。 基于观测到的均值。 误差项为均值方 (错误) = 719.903。
a. 使用调和均值样本大小 = 3.000。
b. 组大小不相等。 将使用组大小的调和均值。 不保证 I 型误差级别。
c. Alpha = .05。
2014 MBC
Duncana,b,c
NO.	N	子集
		1	2	3
7	3	105.96
8	3	120.31
9	3	128.073
1	3		186.063
2	3		215.183
3	3		226.573
4	3			291.787
5	3			319.467
6	3			330.647
Sig.		0.431905	0.15661	0.173408
已显示同类子集中的组均值。 基于观测到的均值。 误差项为均值方 (错误) = 1013.811。
a. 使用调和均值样本大小 = 3.000。
b. 组大小不相等。 将使用组大小的调和均值。 不保证 I 型误差级别。
c. Alpha = .05。
2013 MBN
Duncana,b,c
NO.	N	子集
		1	2	3
7	3	11.01
8	3	12.2567
9	3	12.39
1	3		22.8667
2	3		25.0333
3	3		26.9167
4	3			43.01
5	3			47.43
6	3			50.4733
Sig.		0.742917	0.340239	0.0862249
已显示同类子集中的组均值。 基于观测到的均值。 误差项为均值方 (错误) = 22.939。
a. 使用调和均值样本大小 = 3.000。
b. 组大小不相等。 将使用组大小的调和均值。 不保证 I 型误差级别。
c. Alpha = .05。
2014 MBN
Duncana,b,c
NO.	N	子集
		1	2	3
7	3	13.1933
8	3	15.18
9	3	15.8233
1	3		27.0067
2	3		30.14
3	3		33.57
4	3			53.3867
5	3			60.0733
6	3			63.17
Sig.		0.61503	0.216255	0.0709996
已显示同类子集中的组均值。 基于观测到的均值。 误差项为均值方 (错误) = 35.320。
a. 使用调和均值样本大小 = 3.000。
b. 组大小不相等。 将使用组大小的调和均值。 不保证 I 型误差级别。
c. Alpha = .05。
2013 qco2
Duncana,b,c
NO.	N	子集
		1	2
6	3	17.5933
4	3	18.0467
5	3	18.1867
2	3	19.7933
3	3	20.0933
1	3	20.1967
9	3		26.24
8	3		27.26
7	3		27.3033
Sig.		0.366412	0.693005
已显示同类子集中的组均值。 基于观测到的均值。 误差项为均值方 (错误) = 9.391。
a. 使用调和均值样本大小 = 3.000。
b. 组大小不相等。 将使用组大小的调和均值。 不保证 I 型误差级别。
c. Alpha = .05。
2014 qco2
Duncana,b,c
NO.	N	子集
		1	2
6	3	17.39
5	3	17.78
4	3	17.9567
2	3	18.6033
3	3	19.11
1	3	19.17
9	3		25.82
8	3		27.07
7	3		28.3767
Sig.		0.571569	0.391358
已显示同类子集中的组均值。 基于观测到的均值。 误差项为均值方 (错误) = 11.362。
a. 使用调和均值样本大小 = 3.000。
b. 组大小不相等。 将使用组大小的调和均值。 不保证 I 型误差级别。
c. Alpha = .05。
2013 MBC;TC
Duncana,b,c
NO.	N	子集
		1	2
7	3	23.8067
8	3	24.31
9	3	25.85
5	3		35.2067
6	3		35.8767
4	3		36.4633
3	3		37.8433
1	3		39.5867
2	3		40.6267
Sig.		0.654469	0.269806
已显示同类子集中的组均值。 基于观测到的均值。 误差项为均值方 (错误) = 26.952。
a. 使用调和均值样本大小 = 3.000。
b. 组大小不相等。 将使用组大小的调和均值。 不保证 I 型误差级别。
c. Alpha = .05。
2014 MBC;TC
Duncana,b,c
NO.	N	子集
		1	2
7	3	26.6233
8	3	27.28
9	3	29.3067
6	3		40.3833
5	3		40.4433
4	3		40.5633
3	3		41.1233
1	3		41.5067
2	3		42.57
Sig.		0.61134	0.695445
已显示同类子集中的组均值。 基于观测到的均值。 误差项为均值方 (错误) = 36.006。
a. 使用调和均值样本大小 = 3.000。
b. 组大小不相等。 将使用组大小的调和均值。 不保证 I 型误差级别。
c. Alpha = .05。
2013 MBN;TN
Duncana,b,c
NO.	N	子集
		1	2	3
7	3	36.6967
8	3	38.2967
9	3	39.9667	39.9667
3	3		54.9167	54.9167
2	3		55.6133	55.6133
1	3		55.6433	55.6433
4	3			67.1967
5	3			68.63
6	3			69.14
Sig.		0.668514	0.0557497	0.0902804
已显示同类子集中的组均值。 基于观测到的均值。 误差项为均值方 (错误) = 75.441。
a. 使用调和均值样本大小 = 3.000。
b. 组大小不相等。 将使用组大小的调和均值。 不保证 I 型误差级别。
c. Alpha = .05。
2014 MBN;TN
Duncana,b,c
NO.	N	子集
		1	2
7	3	41.2333
8	3	43.37
9	3	45.2133
2	3	57.5933
3	3	57.9467
1	3	58.1633
4	3		77.1867
6	3		77.89
5	3		79.3033
Sig.		0.086922	0.813554
已显示同类子集中的组均值。 基于观测到的均值。 误差项为均值方 (错误) = 104.501。
a. 使用调和均值样本大小 = 3.000。
b. 组大小不相等。 将使用组大小的调和均值。 不保证 I 型误差级别。
c. Alpha = .05。
2013 MBC;MBC
Duncana,b,c
NO.	N	子集
		1	2
5	3	5.46
6	3	5.55
4	3	5.64333
3	3	7.04333	7.04333
2	3	7.30667	7.30667
1	3	7.33333	7.33333
7	3		8.21667
8	3		8.27333
9	3		8.32667
Sig.		0.0815717	0.223562
已显示同类子集中的组均值。 基于观测到的均值。 误差项为均值方 (错误) = 1.233。
a. 使用调和均值样本大小 = 3.000。
b. 组大小不相等。 将使用组大小的调和均值。 不保证 I 型误差级别。
c. Alpha = .05。
2014 MBC;MBC
Duncana,b,c
NO.	N	子集
		1	2
6	3	5.23333
5	3	5.31667
4	3	5.46667
3	3	6.75	6.75
1	3	6.89	6.89
2	3	7.14	7.14
8	3		7.92667
7	3		8.03
9	3		8.09333
Sig.		0.082277	0.212261
已显示同类子集中的组均值。 基于观测到的均值。 误差项为均值方 (错误) = 1.284。
a. 使用调和均值样本大小 = 3.000。
b. 组大小不相等。 将使用组大小的调和均值。 不保证 I 型误差级别。
c. Alpha = .05。

## Sheet: 结果3
GLM @2013RR @2014RR @2013UC @2014UC @2013Alkalinephosphatase @2014Alkalinephosphatase @2013Invertase @2014Invertase @2013Catalase @2014Catalase @2013qco2 @2014qco2 BY NO
/METHOD=SSTYPE(3)
/INTERCEPT=INCLUDE
/SAVE=SEPRED ZRESID SRESID
/POSTHOC=NO(DUNCAN)
/EMMEANS=TABLES(NO)
/PRINT=DESCRIPTIVE
/CRITERIA=ALPHA(.05)
/DESIGN= NO.
一般线性模型
主体间因子
		N
NO.	1	3
	2	3
	3	3
	4	3
	5	3
	6	3
	7	3
	8	3
	9	3
描述性统计量
	NO.	均值	标准 偏差	N
2013 RR	1	3.92667	0.22301	b	3.93±0.22b
	2	4.19	0.305123	ab	4.19±0.31ab
	3	4.31	0.32187	ab	4.31±0.32ab
	4	4.52	0.334215	a	4.52±0.33a
	5	4.31	0.423202	ab	4.31±0.42ab
	6	4.3	0.47	ab	4.30±0.47ab
	7	2.8	0.176918	c	2.80±0.18c
	8	2.98	0.160935	c	2.98±0.16c
	9	2.95	0.17	c	2.95±0.17c
	总计	3.80963	0.713628	27	3.81±0.71$
2014 RR	1	4.95	0.360416	ab	4.95±0.36ab
	2	4.83333	0.41501	ab	4.83±0.42ab
	3	4.5	0.327414	b	4.50±0.33b
	4	5.3	0.550273	a	5.30±0.55a
	5	5.28	0.435775	a	5.28±0.44a
	6	5.23	0.521153	a	5.23±0.52a
	7	3.23	0.17088	c	3.23±0.17c
	8	3.39	0.215174	c	3.39±0.22c
	9	3.30667	0.181475	c	3.31±0.18c
	总计	4.44667	0.911026	27	4.45±0.91$
2013 UC	1	6.82	0.355387	d	6.82±0.36d
	2	7.62667	0.431895	cd	7.63±0.43cd
	3	7.99	0.410731	c	7.99±0.41c
	4	8.38667	0.640026	bc	8.39±0.64bc
	5	9.18333	0.705998	ab	9.18±0.71ab
	6	9.8	0.878465	a	9.80±0.88a
	7	3.38	0.20664	e	3.38±0.21e
	8	3.81667	0.270062	e	3.82±0.27e
	9	4.04333	0.247857	e	4.04±0.25e
	总计	6.78296	2.37899	27	6.78±2.38$
2014UC	1	7.03333	0.37314	e	7.03±0.37e
	2	7.85667	0.479826	de	7.86±0.48de
	3	8.34	0.566657	cd	8.34±0.57cd
	4	9.07	0.652074	bc	9.07±0.65bc
	5	9.64333	0.810514	ab	9.64±0.81ab
	6	10.19	0.775951	a	10.19±0.78a
	7	3.39333	0.23029	g	3.39±0.23g
	8	3.98667	0.280951	fg	3.99±0.28fg
	9	4.42	0.204206	f	4.42±0.20f
	总计	7.1037	2.50367	27	7.10±2.50$
2013 Alkaline phosphatase	1	255.393	22.7435	de	255.39±22.74de
	2	285.293	24.5865	cd	285.29±24.59cd
	3	309.58	27.9397	bc	309.58±27.94bc
	4	310.227	35.8116	bc	310.23±35.81bc
	5	348.913	44.0318	ab	348.91±44.03ab
	6	365.857	43.8994	a	365.86±43.90a
	7	201.563	13.9461	f	201.56±13.95f
	8	230.723	13.055	ef	230.72±13.06ef
	9	254.63	11.898	de	254.63±11.90de
	总计	284.687	57.4529	27	284.69±57.45$
2014 Alkaline phosphatase	1	291.323	27.0563	cde	291.32±27.06cde
	2	320.433	27.3647	bcd	320.43±27.36bcd
	3	342.153	25.9701	bc	342.15±25.97bc
	4	336.433	34.2704	bc	336.43±34.27bc
	5	370.503	44.1026	ab	370.50±44.10ab
	6	398.957	44.1258	a	398.96±44.13a
	7	230.353	12.8333	f	230.35±12.83f
	8	256.453	9.93853	ef	256.45±9.94ef
	9	269.033	18.6106	def	269.03±18.61def
	总计	312.849	58.6397	27	312.85±58.64$
2013 Invertase	1	8.97	0.530283	bc	8.97±0.53bc
	2	7.92	0.637887	cd	7.92±0.64cd
	3	7.00667	0.550485	de	7.01±0.55de
	4	10.62	0.946942	a	10.62±0.95a
	5	9.83	0.989747	ab	9.83±0.99ab
	6	9.02	0.872754	bc	9.02±0.87bc
	7	5.97	0.330454	ef	5.97±0.33ef
	8	5.37667	0.3188	f	5.38±0.32f
	9	5.02	0.305123	f	5.02±0.31f
	总计	7.74815	2.01309	27	7.75±2.01$
2014 Invertase	1	11.37	0.786321	b	11.37±0.79b
	2	10.58	0.900167	bc	10.58±0.90bc
	3	9.10667	0.739752	cd	9.11±0.74cd
	4	14.5267	1.35964	a	14.53±1.36a
	5	13.0967	1.4186	a	13.10±1.42a
	6	11.1633	1.4103	b	11.16±1.41b
	7	9.08333	0.524436	cd	9.08±0.52cd
	8	8.46667	0.48439	de	8.47±0.48de
	9	7.3	0.459021	e	7.30±0.46e
	总计	10.5215	2.35771	27	10.52±2.36$
2013 Catalase	1	0.7	0.072111	cd	0.70±0.07cd
	2	0.85	0.115326	bc	0.85±0.12bc
	3	0.99	0.135277	b	0.99±0.14b
	4	1.03667	0.150111	b	1.04±0.15b
	5	1.48	0.24	a	1.48±0.24a
	6	1.69	0.296142	a	1.69±0.30a
	7	0.503333	0.0351188	d	0.50±0.04d
	8	0.55	0.06	d	0.55±0.06d
	9	0.67	0.06	cd	0.67±0.06cd
	总计	0.941111	0.414546	27	0.94±0.41$
2014 Catalase	1	1.12	0.155242	cd	1.12±0.16cd
	2	1.35	0.17	bc	1.35±0.17bc
	3	1.51	0.160935	b	1.51±0.16b
	4	1.52	0.26	b	1.52±0.26b
	5	1.64	0.3005	ab	1.64±0.30ab
	6	1.88	0.285132	a	1.88±0.29a
	7	0.69	0.0360555	e	0.69±0.04e
	8	0.82	0.06245	de	0.82±0.06de
	9	0.98	0.0754983	de	0.98±0.08de
	总计	1.27889	0.415973	27	1.28±0.42$
2013 qco2	1	23.4167	2.93053	bc	23.42±2.93bc
	2	22.91	3.0953	bc	22.91±3.10bc
	3	22.73	3.31765	bc	22.73±3.32bc
	4	18.6233	2.6579	cd	18.62±2.66cd
	5	16.64	2.55147	d	16.64±2.55d
	6	15.3467	2.75219	d	15.35±2.75d
	7	30.95	3.59205	a	30.95±3.59a
	8	29.3967	3.879	a	29.40±3.88a
	9	28.6	3.62062	ab	28.60±3.62ab
	总计	23.1793	6.02443	27	23.18±6.02$
2014 qco2	1	24.1867	2.5511	bc	24.19±2.55bc
	2	22.46	2.88751	cd	22.46±2.89cd
	3	21.8467	3.07572	cde	21.85±3.08cde
	4	18.1633	2.34781	def	18.16±2.35def
	5	16.5267	2.26593	ef	16.53±2.27ef
	6	15.8167	2.38383	f	15.82±2.38f
	7	30.4833	3.5232	a	30.48±3.52a
	8	28.1767	3.67231	ab	28.18±3.67ab
	9	25.82	3.52719	abc	25.82±3.53abc
	总计	22.6089	5.49774	27	22.61±5.50$
多变量检验c
效应		值	F	假设 df	误差 df	Sig.
截距	Pillai 的跟踪	0.999883	4976.023a	12	7	1.48947e-12
	Wilks 的 Lambda	0.000117215	4976.023a	12	7	1.48947e-12
	Hotelling 的跟踪	8530.32	4976.023a	12	7	1.48947e-12
	Roy 的最大根	8530.32	4976.023a	12	7	1.48947e-12
NO	Pillai 的跟踪	6.731	6.18819	96	112	3.15812e-19
	Wilks 的 Lambda	4.36077e-14	56.9546	96	57.4145	4.50029e-37
	Hotelling 的跟踪	3413.93	186.699	96	42	9.39822e-39
	Roy 的最大根	2254	2629.665b	12	14	2.66599e-21
a. 精确统计量
b. 该统计量是 F 的上限，它产生了一个关于显著性级别的下限。
c. 设计 : 截距 + NO
主体间效应的检验
源	因变量	III 型平方和	df	均方	F	Sig.
校正模型	2013 RR	11.552a	8	1.44405	15.3944	1.36143e-06
	2014 RR	19.015b	8	2.37688	16.6855	7.40285e-07
	2013 UC	142.473c	8	17.8091	68.5444	6.6723e-12
	2014UC	157.880d	8	19.735	69.6948	5.77941e-12
	2013 Alkaline phosphatase	70707.011e	8	8838.38	10.5256	2.13919e-05
	2014 Alkaline phosphatase	73740.637f	8	9217.58	10.5926	2.04689e-05
	2013 Invertase	97.500g	8	12.1875	27.8886	1.2865e-08
	2014 Invertase	127.436h	8	15.9295	16.7753	7.10618e-07
	2013 Catalase	4.042i	8	0.505242	21.3416	1.0976e-07
	2014 Catalase	3.841j	8	0.480108	13.1337	4.41511e-06
	2013 qco2	760.871k	8	95.1088	9.36694	4.75637e-05
	2014 qco2	627.904l	8	78.4881	8.9445	6.48176e-05
截距	2013 RR	391.859	1	391.859	4177.43	9.15332e-23
	2014 RR	533.867	1	533.867	3747.7	2.42132e-22
	2013 UC	1242.23	1	1242.23	4781.15	2.72886e-23
	2014UC	1362.49	1	1362.49	4811.68	2.57745e-23
	2013 Alkaline phosphatase	2.18826e+06	1	2.18826e+06	2606	6.25755e-21
	2014 Alkaline phosphatase	2.64262e+06	1	2.64262e+06	3036.82	1.59226e-21
	2013 Invertase	1620.91	1	1620.91	3709.12	2.65652e-22
	2014 Invertase	2988.94	1	2988.94	3147.65	1.15524e-21
	2013 Catalase	23.9136	1	23.9136	1010.12	2.88926e-17
	2014 Catalase	44.16	1	44.16	1208.03	5.91727e-18
	2013 qco2	14506.5	1	14506.5	1428.7	1.33284e-18
	2014 qco2	13801.4	1	13801.4	1572.81	5.66758e-19
NO	2013 RR	11.5524	8	1.44405	15.3944	1.36143e-06
	2014 RR	19.0151	8	2.37688	16.6855	7.40285e-07
	2013 UC	142.473	8	17.8091	68.5444	6.6723e-12
	2014UC	157.88	8	19.735	69.6948	5.77941e-12
	2013 Alkaline phosphatase	70707	8	8838.38	10.5256	2.13919e-05
	2014 Alkaline phosphatase	73740.6	8	9217.58	10.5926	2.04689e-05
	2013 Invertase	97.5001	8	12.1875	27.8886	1.2865e-08
	2014 Invertase	127.436	8	15.9295	16.7753	7.10618e-07
	2013 Catalase	4.04193	8	0.505242	21.3416	1.0976e-07
	2014 Catalase	3.84087	8	0.480108	13.1337	4.41511e-06
	2013 qco2	760.871	8	95.1088	9.36694	4.75637e-05
	2014 qco2	627.904	8	78.488	8.9445	6.48176e-05
误差	2013 RR	1.68847	18	0.0938037
	2014 RR	2.56413	18	0.142452
	2013 UC	4.67673	18	0.259819
	2014UC	5.09693	18	0.283163
	2013 Alkaline phosphatase	15114.6	18	839.7
	2014 Alkaline phosphatase	15663.5	18	870.192
	2013 Invertase	7.86613	18	0.437007
	2014 Invertase	17.0924	18	0.949578
	2013 Catalase	0.426133	18	0.0236741
	2014 Catalase	0.658	18	0.0365556
	2013 qco2	182.766	18	10.1537
	2014 qco2	157.95	18	8.775
总计	2013 RR	405.099	27
	2014 RR	555.446	27
	2013 UC	1389.38	27
	2014UC	1525.47	27
	2013 Alkaline phosphatase	2.27408e+06	27
	2014 Alkaline phosphatase	2.73202e+06	27
	2013 Invertase	1726.28	27
	2014 Invertase	3133.47	27
	2013 Catalase	28.3817	27
	2014 Catalase	48.6589	27
	2013 qco2	15450.1	27
	2014 qco2	14587.2	27
校正的总计	2013 RR	13.2409	26
	2014 RR	21.5792	26
	2013 UC	147.15	26
	2014UC	162.977	26
	2013 Alkaline phosphatase	85821.6	26
	2014 Alkaline phosphatase	89404.1	26
	2013 Invertase	105.366	26
	2014 Invertase	144.528	26
	2013 Catalase	4.46807	26
	2014 Catalase	4.49887	26
	2013 qco2	943.637	26
	2014 qco2	785.854	26
估算边际均值
NO.
同类子集
2013 RR
Duncana,b,c
NO.	N	子集
		1	2	3
7	3	2.8			7	c
9	3	2.95			9	c
8	3	2.98			8	c
1	3		3.92667		1	b
2	3		4.19	4.19	2	ab
6	3		4.3	4.3	6	ab
3	3		4.31	4.31	3	ab
5	3		4.31	4.31	5	ab
4	3			4.52	4	a
Sig.		0.505144	0.183577	0.249703
已显示同类子集中的组均值。 基于观测到的均值。 误差项为均值方 (错误) = .094。
a. 使用调和均值样本大小 = 3.000。
b. 组大小不相等。 将使用组大小的调和均值。 不保证 I 型误差级别。
c. Alpha = .05。
2014 RR
Duncana,b,c
NO.	N	子集
		1	2	3
7	3	3.23			7	c
9	3	3.30667			9	c
8	3	3.39			8	c
3	3		4.5		3	b
2	3		4.83333	4.83333	2	ab
1	3		4.95	4.95	1	ab
6	3			5.23	6	a
5	3			5.28	5	a
4	3			5.3	4	a
Sig.		0.629895	0.183132	0.188724
已显示同类子集中的组均值。 基于观测到的均值。 误差项为均值方 (错误) = .142。
a. 使用调和均值样本大小 = 3.000。
b. 组大小不相等。 将使用组大小的调和均值。 不保证 I 型误差级别。
c. Alpha = .05。
2013 UC
Duncana,b,c
NO.	N	子集
		1	2	3	4	5
7	3	3.38					7	e
8	3	3.81667					8	e
9	3	4.04333					9	e
1	3		6.82				1	d
2	3		7.62667	7.62667			2	cd
3	3			7.99			3	c
4	3			8.38667	8.38667		4	bc
5	3				9.18333	9.18333	5	ab
6	3					9.8	6	a
Sig.		0.14778	0.0684422	0.0997203	0.0716294	0.155714
已显示同类子集中的组均值。 基于观测到的均值。 误差项为均值方 (错误) = .260。
a. 使用调和均值样本大小 = 3.000。
b. 组大小不相等。 将使用组大小的调和均值。 不保证 I 型误差级别。
c. Alpha = .05。
2014UC
Duncana,b,c
NO.	N	子集
		1	2	3	4	5	6	7
7	3	3.39333							7	g
8	3	3.98667	3.98667						8	fg
9	3		4.42						9	f
1	3			7.03333					1	e
2	3			7.85667	7.85667				2	de
3	3				8.34	8.34			3	cd
4	3					9.07	9.07		4	bc
5	3						9.64333	9.64333	5	ab
6	3							10.19	6	a
Sig.		0.188885	0.331812	0.074274	0.280589	0.110198	0.203515	0.224396
已显示同类子集中的组均值。 基于观测到的均值。 误差项为均值方 (错误) = .283。
a. 使用调和均值样本大小 = 3.000。
b. 组大小不相等。 将使用组大小的调和均值。 不保证 I 型误差级别。
c. Alpha = .05。
2013 Alkaline phosphatase
Duncana,b,c
NO.	N	子集
		1	2	3	4	5	6
7	3	201.563						7	f
8	3	230.723	230.723					8	ef
9	3		254.63	254.63				9	de
1	3		255.393	255.393				1	de
2	3			285.293	285.293			2	cd
3	3				309.58	309.58		3	bc
4	3				310.227	310.227		4	bc
5	3					348.913	348.913	5	ab
6	3						365.857	6	a
Sig.		0.233635	0.337038	0.235419	0.332015	0.131917	0.483109
已显示同类子集中的组均值。 基于观测到的均值。 误差项为均值方 (错误) = 839.700。
a. 使用调和均值样本大小 = 3.000。
b. 组大小不相等。 将使用组大小的调和均值。 不保证 I 型误差级别。
c. Alpha = .05。
2014 Alkaline phosphatase
Duncana,b,c
NO.	N	子集
		1	2	3	4	5	6
7	3	230.353						7	f
8	3	256.453	256.453					8	ef
9	3	269.033	269.033	269.033				9	def
1	3		291.323	291.323	291.323			1	cde
2	3			320.433	320.433	320.433		2	bcd
4	3				336.433	336.433		4	bc
3	3				342.153	342.153		3	bc
5	3					370.503	370.503	5	ab
6	3						398.957	6	a
Sig.		0.144876	0.186758	0.0570865	0.066854	0.0707348	0.252845
已显示同类子集中的组均值。 基于观测到的均值。 误差项为均值方 (错误) = 870.192。
a. 使用调和均值样本大小 = 3.000。
b. 组大小不相等。 将使用组大小的调和均值。 不保证 I 型误差级别。
c. Alpha = .05。
2013 Invertase
Duncana,b,c
NO.	N	子集
		1	2	3	4	5	6
9	3	5.02						9	f
8	3	5.37667						8	f
7	3	5.97	5.97					7	ef
3	3		7.00667	7.00667				3	de
2	3			7.92	7.92			2	cd
1	3				8.97	8.97		1	bc
6	3				9.02	9.02		6	bc
5	3					9.83	9.83	5	ab
4	3						10.62	4	a
Sig.		0.111806	0.0707658	0.107862	0.0682196	0.147907	0.160543
已显示同类子集中的组均值。 基于观测到的均值。 误差项为均值方 (错误) = .437。
a. 使用调和均值样本大小 = 3.000。
b. 组大小不相等。 将使用组大小的调和均值。 不保证 I 型误差级别。
c. Alpha = .05。
2014 Invertase
Duncana,b,c
NO.	N	子集
		1	2	3	4	5
9	3	7.3
8	3	8.46667	8.46667
7	3		9.08333	9.08333
3	3		9.10667	9.10667
2	3			10.58	10.58
6	3				11.1633
1	3				11.37
5	3					13.0967
4	3					14.5267
Sig.		0.159815	0.457003	0.0905302	0.360141	0.0890891
已显示同类子集中的组均值。 基于观测到的均值。 误差项为均值方 (错误) = .950。
a. 使用调和均值样本大小 = 3.000。
b. 组大小不相等。 将使用组大小的调和均值。 不保证 I 型误差级别。
c. Alpha = .05。
2013 Catalase
Duncana,b,c
NO.	N	子集
		1	2	3	4
7	3	0.503333
8	3	0.55
9	3	0.67	0.67
1	3	0.7	0.7
2	3		0.85	0.85
3	3			0.99
4	3			1.03667
5	3				1.48
6	3				1.69
Sig.		0.166925	0.19117	0.175875	0.1119
已显示同类子集中的组均值。 基于观测到的均值。 误差项为均值方 (错误) = .024。
a. 使用调和均值样本大小 = 3.000。
b. 组大小不相等。 将使用组大小的调和均值。 不保证 I 型误差级别。
c. Alpha = .05。
2014 Catalase
Duncana,b,c
NO.	N	子集
		1	2	3	4	5
7	3	0.69
8	3	0.82	0.82
9	3	0.98	0.98
1	3		1.12	1.12
2	3			1.35	1.35
3	3				1.51
4	3				1.52
5	3				1.64	1.64
6	3					1.88
Sig.		0.0943504	0.0842133	0.157938	0.103857	0.141594
已显示同类子集中的组均值。 基于观测到的均值。 误差项为均值方 (错误) = .037。
a. 使用调和均值样本大小 = 3.000。
b. 组大小不相等。 将使用组大小的调和均值。 不保证 I 型误差级别。
c. Alpha = .05。
2013 qco2
Duncana,b,c
NO.	N	子集
		1	2	3	4
6	3	15.3467
5	3	16.64
4	3	18.6233	18.6233
3	3		22.73	22.73
2	3		22.91	22.91
1	3		23.4167	23.4167
9	3			28.6	28.6
8	3				29.3967
7	3				30.95
Sig.		0.248482	0.106575	0.0512558	0.404377
已显示同类子集中的组均值。 基于观测到的均值。 误差项为均值方 (错误) = 10.154。
a. 使用调和均值样本大小 = 3.000。
b. 组大小不相等。 将使用组大小的调和均值。 不保证 I 型误差级别。
c. Alpha = .05。
2014 qco2
Duncana,b,c
NO.	N	子集
		1	2	3	4	5	6
6	3	15.8167
5	3	16.5267	16.5267
4	3	18.1633	18.1633	18.1633
3	3		21.8467	21.8467	21.8467
2	3			22.46	22.46
1	3				24.1867	24.1867
9	3				25.82	25.82	25.82
8	3					28.1767	28.1767
7	3						30.4833
Sig.		0.371011	0.0504551	0.108694	0.147796	0.134759	0.0832648
已显示同类子集中的组均值。 基于观测到的均值。 误差项为均值方 (错误) = 8.775。
a. 使用调和均值样本大小 = 3.000。
b. 组大小不相等。 将使用组大小的调和均值。 不保证 I 型误差级别。
c. Alpha = .05。
